# Supplementary material for: Small RNA existed in commercial reverse transcriptase: primary evidence of functional small RNAs
Source: Protein Cell. 2014 Nov 22;6(1):1–5. doi: 10.1007/s13238-014-0116-2 (PMC4286138; doi:10.1007/s13238-014-0116-2)
Supplement: Supplementary file 3 — Supplementary material 3 (XLS 40 kb) [file 13238_2014_116_MOESM3_ESM.xls]

## Sheet: sum
miRNA name	H2O	Company 1	company 4	company 5	company 6	company 7
miR-191	2	1088	28	36	8	4
miR-185	3	1038	28	13	1	1
miR-140-3p	4	755	51	23	12	3
let-7a	19	561	62	39	23	6
let-7b	16	542	44	51	15	1
let-7d	16	456	33	28	24	3
miR-29a	15	379	45	53	8	4
let-7f	5	311	83	29	5	4
miR-26a	6	296	11	15	2	0
miR-16	0	279	8	8	5	0
miR-199a-3p	1	211	17	21	4	0
miR-199b-3p	1	211	17	21	4	0
miR-150	0	196	0	2	0	0
miR-101	9	183	32	20	3	2
miR-320a	1	172	6	0	0	0
miR-451	0	166	16	5	4	0
miR-486-5p	0	164	11	6	5	2
miR-25	0	120	5	2	3	1
miR-192	1	100	27	8	3	0
let-7g	4	77	25	3	1	0
miR-21	2	72	8	19	3	1
miR-342-3p	0	64	5	13	0	0
miR-423-5p	0	58	4	2	0	1
miR-24	0	50	5	3	0	3
miR-744	0	49	1	5	1	0
miR-223	0	45	5	0	3	0
let-7c	111	43	55	58	20	6
miR-15b	0	37	5	0	0	0
miR-143	3	36	2	4	0	0
let-7i	0	35	7	1	0	2
miR-374b	0	35	6	1	0	0
miR-28-3p	0	27	0	0	0	0
miR-3168	0	27	26	25	37	85
miR-221	0	26	6	0	0	0
miR-425	0	24	0	0	0	0
miR-1	8	21	86	4	2	3
miR-107	2	21	0	6	0	0
miR-128	11	21	15	19	8	1
miR-146a	0	21	2	0	0	0
miR-146b-5p	1	21	3	10	0	1
miR-30d	1	21	0	14	0	0
miR-29c	1	19	3	8	5	0
miR-99a	8	18	19	16	3	0
miR-122	2	17	7	13	4	0
miR-374a	0	17	0	0	0	1
miR-130a	0	16	0	1	0	0
miR-30c	0	16	0	0	0	0
miR-92a	0	16	0	1	2	0
miR-100	1	15	29	18	2	0
miR-339-3p	0	15	0	0	0	0
miR-26b	2	14	0	0	0	0
miR-30a	5	14	8	24	3	1
let-7d*	0	12	0	0	0	0
miR-151-3p	0	11	1	0	0	0
miR-151-5p	0	9	0	5	0	0
miR-22	0	8	0	2	0	0
miR-222	0	8	0	0	4	0
miR-30b	0	8	0	3	0	0
miR-378	0	8	6	0	0	1
miR-93	0	8	0	0	0	0
miR-148a	0	7	3	0	2	0
miR-181a	0	7	0	0	0	0
miR-194	0	7	0	0	0	0
miR-423-3p	0	7	0	0	0	0
let-7e	6	6	1	1	0	0
miR-125b	2	6	2	4	0	1
miR-144*	0	6	0	0	0	0
miR-181b	1	6	3	0	0	0
miR-23a	0	6	0	2	0	0
miR-342-5p	0	6	0	0	0	0
miR-598	0	6	0	0	0	0
miR-126*	0	5	0	0	2	0
miR-424*	0	5	0	3	0	0
miR-576-5p	0	5	0	0	0	0
miR-106b*	0	4	0	1	0	0
miR-130b	0	4	1	0	0	0
miR-15a	0	4	0	0	0	0
miR-17	0	4	0	0	0	0
miR-3164	0	4	0	0	0	0
miR-484	0	4	0	0	0	0
miR-106b	0	3	0	0	0	0
miR-127-3p	2	3	1	1	0	0
miR-1307	0	3	0	0	0	0
miR-142-5p	0	3	0	2	0	0
miR-152	0	3	0	2	0	0
miR-16-1*	0	3	0	0	0	0
miR-193a-5p	0	3	0	0	0	0
miR-197	0	3	0	6	0	0
miR-27a	0	3	0	0	0	0
miR-328	2	3	0	0	0	0
miR-331-3p	0	3	0	0	0	0
miR-424	0	3	0	0	0	0
miR-503	0	3	0	0	0	0
miR-532-3p	0	3	0	0	0	0
miR-1275	0	2	0	0	0	0
miR-181d	0	2	1	0	0	0
miR-186	0	2	0	0	0	0
miR-206	3	2	28	0	0	0
miR-23b	0	2	0	0	0	0
miR-27b	0	2	0	0	0	1
miR-31	0	2	0	0	0	0
miR-3150b	0	2	0	0	0	0
miR-340	0	2	0	0	0	0
miR-363	0	2	0	0	0	0
miR-382	0	2	0	0	0	0
miR-532-5p	0	2	1	3	0	0
miR-7-1*	0	2	0	0	0	0
miR-148b	0	1	0	0	1	0
miR-182	0	1	0	0	0	0
miR-1908	0	1	0	0	0	0
miR-20a	0	1	0	0	0	0
miR-210	0	1	0	0	0	0
miR-221*	0	1	0	0	0	0
miR-24-2*	0	1	0	0	0	0
miR-30e	0	1	0	0	0	0
miR-330-3p	0	1	0	0	0	0
miR-409-3p	0	1	0	0	0	0
miR-425*	0	1	0	0	0	0
miR-504	0	1	0	0	0	0
miR-542-3p	0	1	0	0	0	0
miR-766	0	1	0	0	0	0
miR-769-5p	0	1	0	0	0	0
miR-9	3	1	1	0	0	0
miR-941	0	1	0	0	0	0
miR-124	1	0	0	0	0	0
miR-129-3p	0	0	2	0	0	0
miR-129-5p	1	0	0	0	0	0
miR-1298	0	0	1	0	0	0
miR-132	0	0	4	1	0	0
miR-133a	0	0	1	0	0	0
miR-138	1	0	0	0	0	0
miR-139-3p	0	0	3	0	0	0
miR-154	0	0	1	0	0	0
miR-181a*	0	0	0	2	0	0
miR-193b	0	0	0	3	0	0
miR-200a	0	0	1	0	0	0
miR-200c	0	0	0	2	0	0
miR-219-2-3p	9	0	0	3	2	0
miR-27b*	1	0	0	0	0	0
miR-29b	0	0	1	0	0	0
miR-30a*	1	0	2	0	0	0
miR-30c-2*	0	0	1	0	0	0
miR-34c-5p	1	0	0	3	0	0
miR-375	0	0	0	3	0	0
miR-376c	0	0	0	2	0	0
miR-377*	0	0	1	0	0	0
miR-379	1	0	0	7	0	0
miR-411	1	0	0	0	0	0
miR-433	1	0	1	0	0	0
miR-485-3p	0	0	1	0	0	0
miR-487b	0	0	1	0	0	0
miR-495	2	0	0	0	0	0
miR-499-5p	0	0	3	2	0	0
miR-625*	0	0	3	0	0	0
miR-7	4	0	2	0	0	0
miR-708	0	0	0	4	0	0
miR-99b	2	0	0	2	0	0
