# Supplementary material for: Small RNA existed in commercial reverse transcriptase: primary evidence of functional small RNAs
Source: Protein Cell. 2014 Nov 22;6(1):1–5. doi: 10.1007/s13238-014-0116-2 (PMC4286138; doi:10.1007/s13238-014-0116-2)
Supplement: Supplementary file 4 — Supplementary material 4 (XLS 4616 kb) [file 13238_2014_116_MOESM4_ESM.xls]

## Sheet: Supplemental file 2 MMLV solexa
	Genome	Start	End	Ori	Sequence	Copy numbers
t0000005	gi|387619774|ref|NC_017638.1|	3418968	3418990	-	ACACCTGATCGTCGAGCTTTACT	29979
t0000017	gi|387619774|ref|NC_017638.1|	4014636	4014659	+	AAATTGAAGAGTTTGATCATGGCT	17327
t0000017	gi|387619774|ref|NC_017638.1|	223772	223795	+	AAATTGAAGAGTTTGATCATGGCT	17327
t0000017	gi|387619774|ref|NC_017638.1|	4145764	4145787	+	AAATTGAAGAGTTTGATCATGGCT	17327
t0000017	gi|387619774|ref|NC_017638.1|	4187252	4187275	+	AAATTGAAGAGTTTGATCATGGCT	17327
t0000017	gi|387619774|ref|NC_017638.1|	3920913	3920936	+	AAATTGAAGAGTTTGATCATGGCT	17327
t0000017	gi|387619774|ref|NC_017638.1|	2709043	2709066	-	AAATTGAAGAGTTTGATCATGGCT	17327
t0000017	gi|387619774|ref|NC_017638.1|	3406645	3406668	-	AAATTGAAGAGTTTGATCATGGCT	17327
t0000020	gi|387619774|ref|NC_017638.1|	2733502	2733527	+	GGGGCTGATTCTGGATTCGACGGGAT	16212
t0000037	gi|387619774|ref|NC_017638.1|	3924793	3924816	+	CCAGGCTGTCTCCACCCGAGACTC	11038
t0000037	gi|387619774|ref|NC_017638.1|	4149730	4149753	+	CCAGGCTGTCTCCACCCGAGACTC	11038
t0000037	gi|387619774|ref|NC_017638.1|	227744	227767	+	CCAGGCTGTCTCCACCCGAGACTC	11038
t0000037	gi|387619774|ref|NC_017638.1|	4191132	4191155	+	CCAGGCTGTCTCCACCCGAGACTC	11038
t0000037	gi|387619774|ref|NC_017638.1|	4018609	4018632	+	CCAGGCTGTCTCCACCCGAGACTC	11038
t0000037	gi|387619774|ref|NC_017638.1|	3402682	3402705	-	CCAGGCTGTCTCCACCCGAGACTC	11038
t0000037	gi|387619774|ref|NC_017638.1|	2705086	2705109	-	CCAGGCTGTCTCCACCCGAGACTC	11038
t0000042	gi|387619774|ref|NC_017638.1|	436011	436032	+	TTCCATGATCGCCGGCCTTTTC	10256
t0000053	gi|387619774|ref|NC_017638.1|	3924793	3924813	+	CCAGGCTGTCTCCACCCGAGA	8763
t0000053	gi|387619774|ref|NC_017638.1|	4149730	4149750	+	CCAGGCTGTCTCCACCCGAGA	8763
t0000053	gi|387619774|ref|NC_017638.1|	227744	227764	+	CCAGGCTGTCTCCACCCGAGA	8763
t0000053	gi|387619774|ref|NC_017638.1|	4191132	4191152	+	CCAGGCTGTCTCCACCCGAGA	8763
t0000053	gi|387619774|ref|NC_017638.1|	4018609	4018629	+	CCAGGCTGTCTCCACCCGAGA	8763
t0000053	gi|387619774|ref|NC_017638.1|	3402685	3402705	-	CCAGGCTGTCTCCACCCGAGA	8763
t0000053	gi|387619774|ref|NC_017638.1|	2705089	2705109	-	CCAGGCTGTCTCCACCCGAGA	8763
t0000059	gi|387619774|ref|NC_017638.1|	3924790	3924816	+	TGGCCAGGCTGTCTCCACCCGAGACTC	7693
t0000059	gi|387619774|ref|NC_017638.1|	4149727	4149753	+	TGGCCAGGCTGTCTCCACCCGAGACTC	7693
t0000059	gi|387619774|ref|NC_017638.1|	227741	227767	+	TGGCCAGGCTGTCTCCACCCGAGACTC	7693
t0000059	gi|387619774|ref|NC_017638.1|	4191129	4191155	+	TGGCCAGGCTGTCTCCACCCGAGACTC	7693
t0000059	gi|387619774|ref|NC_017638.1|	4018606	4018632	+	TGGCCAGGCTGTCTCCACCCGAGACTC	7693
t0000059	gi|387619774|ref|NC_017638.1|	3402682	3402708	-	TGGCCAGGCTGTCTCCACCCGAGACTC	7693
t0000059	gi|387619774|ref|NC_017638.1|	2705086	2705112	-	TGGCCAGGCTGTCTCCACCCGAGACTC	7693
t0000065	gi|387619774|ref|NC_017638.1|	4158884	4158901	+	ATTTGTTCGTTGGAGCCT	6844
t0000066	gi|387619774|ref|NC_017638.1|	1614966	1614988	+	ATTCCTGTATACCTGAAACGACA	6792
t0000066	gi|387619774|ref|NC_017638.1|	1416672	1416694	-	ATTCCTGTATACCTGAAACGACA	6792
t0000074	gi|387619774|ref|NC_017638.1|	3924793	3924812	+	CCAGGCTGTCTCCACCCGAG	6377
t0000074	gi|387619774|ref|NC_017638.1|	4149730	4149749	+	CCAGGCTGTCTCCACCCGAG	6377
t0000074	gi|387619774|ref|NC_017638.1|	227744	227763	+	CCAGGCTGTCTCCACCCGAG	6377
t0000074	gi|387619774|ref|NC_017638.1|	4191132	4191151	+	CCAGGCTGTCTCCACCCGAG	6377
t0000074	gi|387619774|ref|NC_017638.1|	4018609	4018628	+	CCAGGCTGTCTCCACCCGAG	6377
t0000074	gi|387619774|ref|NC_017638.1|	3402686	3402705	-	CCAGGCTGTCTCCACCCGAG	6377
t0000074	gi|387619774|ref|NC_017638.1|	2705090	2705109	-	CCAGGCTGTCTCCACCCGAG	6377
t0000081	gi|387619774|ref|NC_017638.1|	2920773	2920790	+	ATTAATGTAGCACCGCCT	5835
t0000084	gi|387619774|ref|NC_017638.1|	367634	367653	-	GGTGGTGTCGATGGTAGAAC	5799
t0000086	gi|387619774|ref|NC_017638.1|	3899442	3899459	-	CTTTGCCGTCGAACACCA	5725
t0000089	gi|387619774|ref|NC_017638.1|	3418969	3418990	-	ACACCTGATCGTCGAGCTTTAC	5631
t0000094	gi|387619774|ref|NC_017638.1|	1785931	1785951	-	ATGCCTGTTATAACTCTTCCT	5144
t0000096	gi|387619774|ref|NC_017638.1|	4150317	4150336	+	ACGCGAGCTGGGTTTAGAAC	5089
t0000096	gi|387619774|ref|NC_017638.1|	3925380	3925399	+	ACGCGAGCTGGGTTTAGAAC	5089
t0000096	gi|387619774|ref|NC_017638.1|	228331	228350	+	ACGCGAGCTGGGTTTAGAAC	5089
t0000096	gi|387619774|ref|NC_017638.1|	4191719	4191738	+	ACGCGAGCTGGGTTTAGAAC	5089
t0000096	gi|387619774|ref|NC_017638.1|	4019196	4019215	+	ACGCGAGCTGGGTTTAGAAC	5089
t0000096	gi|387619774|ref|NC_017638.1|	2704503	2704522	-	ACGCGAGCTGGGTTTAGAAC	5089
t0000096	gi|387619774|ref|NC_017638.1|	3402099	3402118	-	ACGCGAGCTGGGTTTAGAAC	5089
t0000104	gi|387619774|ref|NC_017638.1|	3451441	3451459	-	CTACTTAAATTGAACGCCT	4502
t0000111	gi|387619774|ref|NC_017638.1|	4014636	4014658	+	AAATTGAAGAGTTTGATCATGGC	4347
t0000111	gi|387619774|ref|NC_017638.1|	223772	223794	+	AAATTGAAGAGTTTGATCATGGC	4347
t0000111	gi|387619774|ref|NC_017638.1|	4145764	4145786	+	AAATTGAAGAGTTTGATCATGGC	4347
t0000111	gi|387619774|ref|NC_017638.1|	4187252	4187274	+	AAATTGAAGAGTTTGATCATGGC	4347
t0000111	gi|387619774|ref|NC_017638.1|	3920913	3920935	+	AAATTGAAGAGTTTGATCATGGC	4347
t0000111	gi|387619774|ref|NC_017638.1|	2709044	2709066	-	AAATTGAAGAGTTTGATCATGGC	4347
t0000111	gi|387619774|ref|NC_017638.1|	3406646	3406668	-	AAATTGAAGAGTTTGATCATGGC	4347
t0000118	gi|387619774|ref|NC_017638.1|	429940	429957	+	ATATACTGTTGAACAACT	4208
t0000122	gi|387619774|ref|NC_017638.1|	3924892	3924913	+	CTTGACACTGAACATTGAGCCT	4133
t0000122	gi|387619774|ref|NC_017638.1|	4149829	4149850	+	CTTGACACTGAACATTGAGCCT	4133
t0000122	gi|387619774|ref|NC_017638.1|	227843	227864	+	CTTGACACTGAACATTGAGCCT	4133
t0000122	gi|387619774|ref|NC_017638.1|	4191231	4191252	+	CTTGACACTGAACATTGAGCCT	4133
t0000122	gi|387619774|ref|NC_017638.1|	4018708	4018729	+	CTTGACACTGAACATTGAGCCT	4133
t0000122	gi|387619774|ref|NC_017638.1|	3402585	3402606	-	CTTGACACTGAACATTGAGCCT	4133
t0000122	gi|387619774|ref|NC_017638.1|	2704989	2705010	-	CTTGACACTGAACATTGAGCCT	4133
t0000124	gi|387619774|ref|NC_017638.1|	3924793	3924814	+	CCAGGCTGTCTCCACCCGAGAC	4128
t0000124	gi|387619774|ref|NC_017638.1|	4149730	4149751	+	CCAGGCTGTCTCCACCCGAGAC	4128
t0000124	gi|387619774|ref|NC_017638.1|	227744	227765	+	CCAGGCTGTCTCCACCCGAGAC	4128
t0000124	gi|387619774|ref|NC_017638.1|	4191132	4191153	+	CCAGGCTGTCTCCACCCGAGAC	4128
t0000124	gi|387619774|ref|NC_017638.1|	4018609	4018630	+	CCAGGCTGTCTCCACCCGAGAC	4128
t0000124	gi|387619774|ref|NC_017638.1|	3402684	3402705	-	CCAGGCTGTCTCCACCCGAGAC	4128
t0000124	gi|387619774|ref|NC_017638.1|	2705088	2705109	-	CCAGGCTGTCTCCACCCGAGAC	4128
t0000129	gi|387619774|ref|NC_017638.1|	3924893	3924913	+	TTGACACTGAACATTGAGCCT	3950
t0000129	gi|387619774|ref|NC_017638.1|	4149830	4149850	+	TTGACACTGAACATTGAGCCT	3950
t0000129	gi|387619774|ref|NC_017638.1|	227844	227864	+	TTGACACTGAACATTGAGCCT	3950
t0000129	gi|387619774|ref|NC_017638.1|	4191232	4191252	+	TTGACACTGAACATTGAGCCT	3950
t0000129	gi|387619774|ref|NC_017638.1|	4018709	4018729	+	TTGACACTGAACATTGAGCCT	3950
t0000129	gi|387619774|ref|NC_017638.1|	3402585	3402605	-	TTGACACTGAACATTGAGCCT	3950
t0000129	gi|387619774|ref|NC_017638.1|	2704989	2705009	-	TTGACACTGAACATTGAGCCT	3950
t0000130	gi|387619774|ref|NC_017638.1|	3924794	3924813	+	CAGGCTGTCTCCACCCGAGA	3944
t0000130	gi|387619774|ref|NC_017638.1|	4149731	4149750	+	CAGGCTGTCTCCACCCGAGA	3944
t0000130	gi|387619774|ref|NC_017638.1|	227745	227764	+	CAGGCTGTCTCCACCCGAGA	3944
t0000130	gi|387619774|ref|NC_017638.1|	4191133	4191152	+	CAGGCTGTCTCCACCCGAGA	3944
t0000130	gi|387619774|ref|NC_017638.1|	4018610	4018629	+	CAGGCTGTCTCCACCCGAGA	3944
t0000130	gi|387619774|ref|NC_017638.1|	3402685	3402704	-	CAGGCTGTCTCCACCCGAGA	3944
t0000130	gi|387619774|ref|NC_017638.1|	2705089	2705108	-	CAGGCTGTCTCCACCCGAGA	3944
t0000133	gi|387619774|ref|NC_017638.1|	1753813	1753834	+	TTGCTGTGTGTAGTCTTTGCCC	3901
t0000139	gi|387619774|ref|NC_017638.1|	3426617	3426636	-	GCGTTGAAGAGCTGAACACC	3812
t0000146	gi|387619774|ref|NC_017638.1|	367566	367586	-	CAACGCGTCAGTGGGCTGATC	3681
t0000147	gi|387619774|ref|NC_017638.1|	3401486	3401511	-	CAGTTCGACTCTGGGTATCAGCACCA	3665
t0000151	gi|387619774|ref|NC_017638.1|	3924789	3924816	+	ATGGCCAGGCTGTCTCCACCCGAGACTC	3557
t0000151	gi|387619774|ref|NC_017638.1|	4149726	4149753	+	ATGGCCAGGCTGTCTCCACCCGAGACTC	3557
t0000151	gi|387619774|ref|NC_017638.1|	227740	227767	+	ATGGCCAGGCTGTCTCCACCCGAGACTC	3557
t0000151	gi|387619774|ref|NC_017638.1|	4191128	4191155	+	ATGGCCAGGCTGTCTCCACCCGAGACTC	3557
t0000151	gi|387619774|ref|NC_017638.1|	4018605	4018632	+	ATGGCCAGGCTGTCTCCACCCGAGACTC	3557
t0000151	gi|387619774|ref|NC_017638.1|	3402682	3402709	-	ATGGCCAGGCTGTCTCCACCCGAGACTC	3557
t0000151	gi|387619774|ref|NC_017638.1|	2705086	2705113	-	ATGGCCAGGCTGTCTCCACCCGAGACTC	3557
t0000152	gi|387619774|ref|NC_017638.1|	3401486	3401510	-	AGTTCGACTCTGGGTATCAGCACCA	3557
t0000154	gi|387619774|ref|NC_017638.1|	3417703	3417720	-	ATCGTCGTCTGGCATTCG	3516
t0000155	gi|387619774|ref|NC_017638.1|	367258	367276	+	AAACCGGACATGGCACTCC	3484
t0000157	gi|387619774|ref|NC_017638.1|	3899443	3899460	-	ACTTTGCCGTCGAACACC	3439
t0000159	gi|387619774|ref|NC_017638.1|	4016365	4016393	+	GGGGCTATAGCTCAGCTGGGAGAGCGCCT	3408
t0000159	gi|387619774|ref|NC_017638.1|	225501	225529	+	GGGGCTATAGCTCAGCTGGGAGAGCGCCT	3408
t0000159	gi|387619774|ref|NC_017638.1|	3404911	3404939	-	GGGGCTATAGCTCAGCTGGGAGAGCGCCT	3408
t0000161	gi|387619774|ref|NC_017638.1|	3945503	3945521	+	TTTAAGAACTCACACCACT	3357
t0000166	gi|387619774|ref|NC_017638.1|	367347	367368	+	CAGACGCGCCGAGACAGAACTT	3330
t0000167	gi|387619774|ref|NC_017638.1|	367250	367276	+	TTTGTTGAAAACCGGACATGGCACTCC	3304
t0000170	gi|387619774|ref|NC_017638.1|	1753812	1753834	+	ATTGCTGTGTGTAGTCTTTGCCC	3273
t0000173	gi|387619774|ref|NC_017638.1|	4150315	4150336	+	GTACGCGAGCTGGGTTTAGAAC	3229
t0000173	gi|387619774|ref|NC_017638.1|	3925378	3925399	+	GTACGCGAGCTGGGTTTAGAAC	3229
t0000173	gi|387619774|ref|NC_017638.1|	228329	228350	+	GTACGCGAGCTGGGTTTAGAAC	3229
t0000173	gi|387619774|ref|NC_017638.1|	4191717	4191738	+	GTACGCGAGCTGGGTTTAGAAC	3229
t0000173	gi|387619774|ref|NC_017638.1|	4019194	4019215	+	GTACGCGAGCTGGGTTTAGAAC	3229
t0000173	gi|387619774|ref|NC_017638.1|	2704503	2704524	-	GTACGCGAGCTGGGTTTAGAAC	3229
t0000173	gi|387619774|ref|NC_017638.1|	3402099	3402120	-	GTACGCGAGCTGGGTTTAGAAC	3229
t0000177	gi|387619774|ref|NC_017638.1|	3925238	3925262	+	ATAAAAGGTACTCCGGGGATAACAG	3176
t0000177	gi|387619774|ref|NC_017638.1|	4150175	4150199	+	ATAAAAGGTACTCCGGGGATAACAG	3176
t0000177	gi|387619774|ref|NC_017638.1|	228189	228213	+	ATAAAAGGTACTCCGGGGATAACAG	3176
t0000177	gi|387619774|ref|NC_017638.1|	4191577	4191601	+	ATAAAAGGTACTCCGGGGATAACAG	3176
t0000177	gi|387619774|ref|NC_017638.1|	4019054	4019078	+	ATAAAAGGTACTCCGGGGATAACAG	3176
t0000177	gi|387619774|ref|NC_017638.1|	2704640	2704664	-	ATAAAAGGTACTCCGGGGATAACAG	3176
t0000177	gi|387619774|ref|NC_017638.1|	3402236	3402260	-	ATAAAAGGTACTCCGGGGATAACAG	3176
t0000182	gi|387619774|ref|NC_017638.1|	4349646	4349666	+	ATAACAGATACGGACTTTCTC	3105
t0000186	gi|387619774|ref|NC_017638.1|	3924794	3924812	+	CAGGCTGTCTCCACCCGAG	3039
t0000186	gi|387619774|ref|NC_017638.1|	4149731	4149749	+	CAGGCTGTCTCCACCCGAG	3039
t0000186	gi|387619774|ref|NC_017638.1|	227745	227763	+	CAGGCTGTCTCCACCCGAG	3039
t0000186	gi|387619774|ref|NC_017638.1|	4191133	4191151	+	CAGGCTGTCTCCACCCGAG	3039
t0000186	gi|387619774|ref|NC_017638.1|	4018610	4018628	+	CAGGCTGTCTCCACCCGAG	3039
t0000186	gi|387619774|ref|NC_017638.1|	3402686	3402704	-	CAGGCTGTCTCCACCCGAG	3039
t0000186	gi|387619774|ref|NC_017638.1|	2705090	2705108	-	CAGGCTGTCTCCACCCGAG	3039
t0000200	gi|387619774|ref|NC_017638.1|	3924443	3924466	+	ATACCAAGGCGCTTGAGAGAACTC	2896
t0000200	gi|387619774|ref|NC_017638.1|	4018257	4018280	+	ATACCAAGGCGCTTGAGAGAACTC	2896
t0000200	gi|387619774|ref|NC_017638.1|	227394	227417	+	ATACCAAGGCGCTTGAGAGAACTC	2896
t0000200	gi|387619774|ref|NC_017638.1|	4149380	4149403	+	ATACCAAGGCGCTTGAGAGAACTC	2896
t0000200	gi|387619774|ref|NC_017638.1|	4190782	4190805	+	ATACCAAGGCGCTTGAGAGAACTC	2896
t0000200	gi|387619774|ref|NC_017638.1|	2705436	2705459	-	ATACCAAGGCGCTTGAGAGAACTC	2896
t0000200	gi|387619774|ref|NC_017638.1|	3403032	3403055	-	ATACCAAGGCGCTTGAGAGAACTC	2896
t0000202	gi|387619774|ref|NC_017638.1|	2722569	2722587	-	CTGAACTTCTGGAAAACCT	2830
t0000205	gi|387619774|ref|NC_017638.1|	3924789	3924813	+	ATGGCCAGGCTGTCTCCACCCGAGA	2790
t0000205	gi|387619774|ref|NC_017638.1|	4149726	4149750	+	ATGGCCAGGCTGTCTCCACCCGAGA	2790
t0000205	gi|387619774|ref|NC_017638.1|	227740	227764	+	ATGGCCAGGCTGTCTCCACCCGAGA	2790
t0000205	gi|387619774|ref|NC_017638.1|	4191128	4191152	+	ATGGCCAGGCTGTCTCCACCCGAGA	2790
t0000205	gi|387619774|ref|NC_017638.1|	4018605	4018629	+	ATGGCCAGGCTGTCTCCACCCGAGA	2790
t0000205	gi|387619774|ref|NC_017638.1|	3402685	3402709	-	ATGGCCAGGCTGTCTCCACCCGAGA	2790
t0000205	gi|387619774|ref|NC_017638.1|	2705089	2705113	-	ATGGCCAGGCTGTCTCCACCCGAGA	2790
t0000210	gi|387619774|ref|NC_017638.1|	1614966	1614985	+	ATTCCTGTATACCTGAAACG	2722
t0000210	gi|387619774|ref|NC_017638.1|	1416675	1416694	-	ATTCCTGTATACCTGAAACG	2722
t0000218	gi|387619774|ref|NC_017638.1|	3922540	3922558	+	GTCCCCTTCGTCTAGAGGC	2660
t0000218	gi|387619774|ref|NC_017638.1|	4188879	4188897	+	GTCCCCTTCGTCTAGAGGC	2660
t0000218	gi|387619774|ref|NC_017638.1|	4147477	4147495	+	GTCCCCTTCGTCTAGAGGC	2660
t0000218	gi|387619774|ref|NC_017638.1|	2707335	2707353	-	GTCCCCTTCGTCTAGAGGC	2660
t0000235	gi|387619774|ref|NC_017638.1|	4014658	4014684	+	CTCAGATTGAACGCTGGCGGCAGGCCT	2565
t0000235	gi|387619774|ref|NC_017638.1|	223794	223820	+	CTCAGATTGAACGCTGGCGGCAGGCCT	2565
t0000235	gi|387619774|ref|NC_017638.1|	4145786	4145812	+	CTCAGATTGAACGCTGGCGGCAGGCCT	2565
t0000235	gi|387619774|ref|NC_017638.1|	4187274	4187300	+	CTCAGATTGAACGCTGGCGGCAGGCCT	2565
t0000235	gi|387619774|ref|NC_017638.1|	3920935	3920961	+	CTCAGATTGAACGCTGGCGGCAGGCCT	2565
t0000235	gi|387619774|ref|NC_017638.1|	2709018	2709044	-	CTCAGATTGAACGCTGGCGGCAGGCCT	2565
t0000235	gi|387619774|ref|NC_017638.1|	3406620	3406646	-	CTCAGATTGAACGCTGGCGGCAGGCCT	2565
t0000239	gi|387619774|ref|NC_017638.1|	327599	327618	-	TACCCGTCTGACTGAAGATC	2511
t0000240	gi|387619774|ref|NC_017638.1|	2733502	2733526	+	GGGGCTGATTCTGGATTCGACGGGA	2503
t0000242	gi|387619774|ref|NC_017638.1|	1021953	1021973	-	CGAATCTCTGCGCTTCCGCCA	2488
t0000256	gi|387619774|ref|NC_017638.1|	4017094	4017118	+	AAGGCGAAAAGAACCCCGGCGAGGG	2404
t0000256	gi|387619774|ref|NC_017638.1|	3923279	3923303	+	AAGGCGAAAAGAACCCCGGCGAGGG	2404
t0000256	gi|387619774|ref|NC_017638.1|	4148216	4148240	+	AAGGCGAAAAGAACCCCGGCGAGGG	2404
t0000256	gi|387619774|ref|NC_017638.1|	4189618	4189642	+	AAGGCGAAAAGAACCCCGGCGAGGG	2404
t0000256	gi|387619774|ref|NC_017638.1|	226230	226254	+	AAGGCGAAAAGAACCCCGGCGAGGG	2404
t0000256	gi|387619774|ref|NC_017638.1|	2706599	2706623	-	AAGGCGAAAAGAACCCCGGCGAGGG	2404
t0000256	gi|387619774|ref|NC_017638.1|	3404195	3404219	-	AAGGCGAAAAGAACCCCGGCGAGGG	2404
t0000263	gi|387619774|ref|NC_017638.1|	3417703	3417721	-	AATCGTCGTCTGGCATTCG	2376
t0000270	gi|387619774|ref|NC_017638.1|	3426600	3426621	-	ACACCGAGCTGCTGAACCTGCT	2326
t0000271	gi|387619774|ref|NC_017638.1|	367258	367275	+	AAACCGGACATGGCACTC	2318
t0000274	gi|387619774|ref|NC_017638.1|	4349646	4349664	+	ATAACAGATACGGACTTTC	2308
t0000281	gi|387619774|ref|NC_017638.1|	3417703	3417722	-	TAATCGTCGTCTGGCATTCG	2259
t0000290	gi|387619774|ref|NC_017638.1|	3924892	3924912	+	CTTGACACTGAACATTGAGCC	2216
t0000290	gi|387619774|ref|NC_017638.1|	4149829	4149849	+	CTTGACACTGAACATTGAGCC	2216
t0000290	gi|387619774|ref|NC_017638.1|	227843	227863	+	CTTGACACTGAACATTGAGCC	2216
t0000290	gi|387619774|ref|NC_017638.1|	4191231	4191251	+	CTTGACACTGAACATTGAGCC	2216
t0000290	gi|387619774|ref|NC_017638.1|	4018708	4018728	+	CTTGACACTGAACATTGAGCC	2216
t0000290	gi|387619774|ref|NC_017638.1|	3402586	3402606	-	CTTGACACTGAACATTGAGCC	2216
t0000290	gi|387619774|ref|NC_017638.1|	2704990	2705010	-	CTTGACACTGAACATTGAGCC	2216
t0000298	gi|387619774|ref|NC_017638.1|	4404807	4404826	+	ATTGATAGATTCTGGAGACT	2145
t0000308	gi|387619774|ref|NC_017638.1|	367347	367367	+	CAGACGCGCCGAGACAGAACT	2098
t0000313	gi|387619774|ref|NC_017638.1|	1021953	1021977	-	AGTTCGAATCTCTGCGCTTCCGCCA	2066
t0000315	gi|387619774|ref|NC_017638.1|	3924790	3924813	+	TGGCCAGGCTGTCTCCACCCGAGA	2056
t0000315	gi|387619774|ref|NC_017638.1|	4149727	4149750	+	TGGCCAGGCTGTCTCCACCCGAGA	2056
t0000315	gi|387619774|ref|NC_017638.1|	227741	227764	+	TGGCCAGGCTGTCTCCACCCGAGA	2056
t0000315	gi|387619774|ref|NC_017638.1|	4191129	4191152	+	TGGCCAGGCTGTCTCCACCCGAGA	2056
t0000315	gi|387619774|ref|NC_017638.1|	4018606	4018629	+	TGGCCAGGCTGTCTCCACCCGAGA	2056
t0000315	gi|387619774|ref|NC_017638.1|	3402685	3402708	-	TGGCCAGGCTGTCTCCACCCGAGA	2056
t0000315	gi|387619774|ref|NC_017638.1|	2705089	2705112	-	TGGCCAGGCTGTCTCCACCCGAGA	2056
t0000325	gi|387619774|ref|NC_017638.1|	3924790	3924812	+	TGGCCAGGCTGTCTCCACCCGAG	2010
t0000325	gi|387619774|ref|NC_017638.1|	4149727	4149749	+	TGGCCAGGCTGTCTCCACCCGAG	2010
t0000325	gi|387619774|ref|NC_017638.1|	227741	227763	+	TGGCCAGGCTGTCTCCACCCGAG	2010
t0000325	gi|387619774|ref|NC_017638.1|	4191129	4191151	+	TGGCCAGGCTGTCTCCACCCGAG	2010
t0000325	gi|387619774|ref|NC_017638.1|	4018606	4018628	+	TGGCCAGGCTGTCTCCACCCGAG	2010
t0000325	gi|387619774|ref|NC_017638.1|	3402686	3402708	-	TGGCCAGGCTGTCTCCACCCGAG	2010
t0000325	gi|387619774|ref|NC_017638.1|	2705090	2705112	-	TGGCCAGGCTGTCTCCACCCGAG	2010
t0000331	gi|387619774|ref|NC_017638.1|	2887593	2887612	-	ATTCCATCGTCTTTTCAACC	1997
t0000332	gi|387619774|ref|NC_017638.1|	3418967	3418990	-	ACACCTGATCGTCGAGCTTTACTC	1992
t0000342	gi|387619774|ref|NC_017638.1|	4150316	4150336	+	TACGCGAGCTGGGTTTAGAAC	1939
t0000342	gi|387619774|ref|NC_017638.1|	3925379	3925399	+	TACGCGAGCTGGGTTTAGAAC	1939
t0000342	gi|387619774|ref|NC_017638.1|	228330	228350	+	TACGCGAGCTGGGTTTAGAAC	1939
t0000342	gi|387619774|ref|NC_017638.1|	4191718	4191738	+	TACGCGAGCTGGGTTTAGAAC	1939
t0000342	gi|387619774|ref|NC_017638.1|	4019195	4019215	+	TACGCGAGCTGGGTTTAGAAC	1939
t0000342	gi|387619774|ref|NC_017638.1|	2704503	2704523	-	TACGCGAGCTGGGTTTAGAAC	1939
t0000342	gi|387619774|ref|NC_017638.1|	3402099	3402119	-	TACGCGAGCTGGGTTTAGAAC	1939
t0000344	gi|387619774|ref|NC_017638.1|	744515	744534	+	ATTACTGTCGTGCTTTCACT	1928
t0000350	gi|387619774|ref|NC_017638.1|	451049	451069	-	AAAGATGTTCGGAAAATTATC	1882
t0000351	gi|387619774|ref|NC_017638.1|	224434	224451	+	AGAGGGGGGTAGAATTCC	1877
t0000351	gi|387619774|ref|NC_017638.1|	4146426	4146443	+	AGAGGGGGGTAGAATTCC	1877
t0000351	gi|387619774|ref|NC_017638.1|	4015298	4015315	+	AGAGGGGGGTAGAATTCC	1877
t0000351	gi|387619774|ref|NC_017638.1|	4187914	4187931	+	AGAGGGGGGTAGAATTCC	1877
t0000351	gi|387619774|ref|NC_017638.1|	3921575	3921592	+	AGAGGGGGGTAGAATTCC	1877
t0000351	gi|387619774|ref|NC_017638.1|	2708387	2708404	-	AGAGGGGGGTAGAATTCC	1877
t0000351	gi|387619774|ref|NC_017638.1|	3405989	3406006	-	AGAGGGGGGTAGAATTCC	1877
t0000353	gi|387619774|ref|NC_017638.1|	769726	769745	+	ACATAGTTAGTTGTAGTATC	1871
t0000361	gi|387619774|ref|NC_017638.1|	4159186	4159209	+	ATTCCCGTGGCGTAACTGTAGATA	1832
t0000363	gi|387619774|ref|NC_017638.1|	2271205	2271233	+	CGGCACGTAGCGCAGCCTGGTAGCGCACC	1821
t0000364	gi|387619774|ref|NC_017638.1|	367189	367207	+	ATCTGATCGTTGGCAACCA	1816
t0000367	gi|387619774|ref|NC_017638.1|	4158885	4158906	+	TTTGTTCGTTGGAGCCTGGCCT	1800
t0000373	gi|387619774|ref|NC_017638.1|	3451968	3451988	-	CCATGCCACGTCGTCGCGTCA	1762
t0000374	gi|387619774|ref|NC_017638.1|	367517	367540	-	ATGCCATTGCTGTGGAAGCTGCCT	1761
t0000376	gi|387619774|ref|NC_017638.1|	743224	743249	-	TTTCCCGATCGATCAGCTGGCGACCG	1759
t0000382	gi|387619774|ref|NC_017638.1|	4158675	4158693	+	CTTCTGTAAACTAATGCCT	1716
t0000389	gi|387619774|ref|NC_017638.1|	4016989	4017006	+	CGATGAGTAGGGCGGGAC	1682
t0000389	gi|387619774|ref|NC_017638.1|	3923174	3923191	+	CGATGAGTAGGGCGGGAC	1682
t0000389	gi|387619774|ref|NC_017638.1|	4148111	4148128	+	CGATGAGTAGGGCGGGAC	1682
t0000389	gi|387619774|ref|NC_017638.1|	4189513	4189530	+	CGATGAGTAGGGCGGGAC	1682
t0000389	gi|387619774|ref|NC_017638.1|	226125	226142	+	CGATGAGTAGGGCGGGAC	1682
t0000389	gi|387619774|ref|NC_017638.1|	2706711	2706728	-	CGATGAGTAGGGCGGGAC	1682
t0000389	gi|387619774|ref|NC_017638.1|	3404307	3404324	-	CGATGAGTAGGGCGGGAC	1682
t0000394	gi|387619774|ref|NC_017638.1|	3924448	3924470	+	AAGGCGCTTGAGAGAACTCGGGT	1668
t0000394	gi|387619774|ref|NC_017638.1|	4018262	4018284	+	AAGGCGCTTGAGAGAACTCGGGT	1668
t0000394	gi|387619774|ref|NC_017638.1|	227399	227421	+	AAGGCGCTTGAGAGAACTCGGGT	1668
t0000394	gi|387619774|ref|NC_017638.1|	4149385	4149407	+	AAGGCGCTTGAGAGAACTCGGGT	1668
t0000394	gi|387619774|ref|NC_017638.1|	4190787	4190809	+	AAGGCGCTTGAGAGAACTCGGGT	1668
t0000394	gi|387619774|ref|NC_017638.1|	2705432	2705454	-	AAGGCGCTTGAGAGAACTCGGGT	1668
t0000394	gi|387619774|ref|NC_017638.1|	3403028	3403050	-	AAGGCGCTTGAGAGAACTCGGGT	1668
t0000399	gi|387619774|ref|NC_017638.1|	367257	367276	+	AAAACCGGACATGGCACTCC	1662
t0000401	gi|387619774|ref|NC_017638.1|	4404808	4404826	+	TTGATAGATTCTGGAGACT	1658
t0000402	gi|387619774|ref|NC_017638.1|	3924893	3924912	+	TTGACACTGAACATTGAGCC	1657
t0000402	gi|387619774|ref|NC_017638.1|	4149830	4149849	+	TTGACACTGAACATTGAGCC	1657
t0000402	gi|387619774|ref|NC_017638.1|	227844	227863	+	TTGACACTGAACATTGAGCC	1657
t0000402	gi|387619774|ref|NC_017638.1|	4191232	4191251	+	TTGACACTGAACATTGAGCC	1657
t0000402	gi|387619774|ref|NC_017638.1|	4018709	4018728	+	TTGACACTGAACATTGAGCC	1657
t0000402	gi|387619774|ref|NC_017638.1|	3402586	3402605	-	TTGACACTGAACATTGAGCC	1657
t0000402	gi|387619774|ref|NC_017638.1|	2704990	2705009	-	TTGACACTGAACATTGAGCC	1657
t0000405	gi|387619774|ref|NC_017638.1|	436010	436032	+	GTTCCATGATCGCCGGCCTTTTC	1652
t0000407	gi|387619774|ref|NC_017638.1|	3924789	3924811	+	ATGGCCAGGCTGTCTCCACCCGA	1647
t0000407	gi|387619774|ref|NC_017638.1|	4149726	4149748	+	ATGGCCAGGCTGTCTCCACCCGA	1647
t0000407	gi|387619774|ref|NC_017638.1|	227740	227762	+	ATGGCCAGGCTGTCTCCACCCGA	1647
t0000407	gi|387619774|ref|NC_017638.1|	4191128	4191150	+	ATGGCCAGGCTGTCTCCACCCGA	1647
t0000407	gi|387619774|ref|NC_017638.1|	4018605	4018627	+	ATGGCCAGGCTGTCTCCACCCGA	1647
t0000407	gi|387619774|ref|NC_017638.1|	3402687	3402709	-	ATGGCCAGGCTGTCTCCACCCGA	1647
t0000407	gi|387619774|ref|NC_017638.1|	2705091	2705113	-	ATGGCCAGGCTGTCTCCACCCGA	1647
t0000409	gi|387619774|ref|NC_017638.1|	3427529	3427546	-	TGAAGACGTAGAAAAACT	1642
t0000414	gi|387619774|ref|NC_017638.1|	3924795	3924813	+	AGGCTGTCTCCACCCGAGA	1628
t0000414	gi|387619774|ref|NC_017638.1|	4149732	4149750	+	AGGCTGTCTCCACCCGAGA	1628
t0000414	gi|387619774|ref|NC_017638.1|	227746	227764	+	AGGCTGTCTCCACCCGAGA	1628
t0000414	gi|387619774|ref|NC_017638.1|	4191134	4191152	+	AGGCTGTCTCCACCCGAGA	1628
t0000414	gi|387619774|ref|NC_017638.1|	4018611	4018629	+	AGGCTGTCTCCACCCGAGA	1628
t0000414	gi|387619774|ref|NC_017638.1|	3402685	3402703	-	AGGCTGTCTCCACCCGAGA	1628
t0000414	gi|387619774|ref|NC_017638.1|	2705089	2705107	-	AGGCTGTCTCCACCCGAGA	1628
t0000418	gi|387619774|ref|NC_017638.1|	4158884	4158906	+	ATTTGTTCGTTGGAGCCTGGCCT	1615
t0000426	gi|387619774|ref|NC_017638.1|	4150284	4150304	+	CCAAGGGTATGGCTGTTCGCC	1595
t0000426	gi|387619774|ref|NC_017638.1|	228298	228318	+	CCAAGGGTATGGCTGTTCGCC	1595
t0000426	gi|387619774|ref|NC_017638.1|	4191686	4191706	+	CCAAGGGTATGGCTGTTCGCC	1595
t0000426	gi|387619774|ref|NC_017638.1|	4019163	4019183	+	CCAAGGGTATGGCTGTTCGCC	1595
t0000426	gi|387619774|ref|NC_017638.1|	2704535	2704555	-	CCAAGGGTATGGCTGTTCGCC	1595
t0000426	gi|387619774|ref|NC_017638.1|	3402131	3402151	-	CCAAGGGTATGGCTGTTCGCC	1595
t0000435	gi|387619774|ref|NC_017638.1|	2887593	2887614	-	TTATTCCATCGTCTTTTCAACC	1561
t0000440	gi|387619774|ref|NC_017638.1|	4154550	4154568	+	ATTCCGGTAGTCGGCACCA	1546
t0000445	gi|387619774|ref|NC_017638.1|	751742	751761	+	TTTCACCTGCACTGTAGACC	1532
t0000454	gi|387619774|ref|NC_017638.1|	3924793	3924811	+	CCAGGCTGTCTCCACCCGA	1519
t0000454	gi|387619774|ref|NC_017638.1|	4149730	4149748	+	CCAGGCTGTCTCCACCCGA	1519
t0000454	gi|387619774|ref|NC_017638.1|	227744	227762	+	CCAGGCTGTCTCCACCCGA	1519
t0000454	gi|387619774|ref|NC_017638.1|	4191132	4191150	+	CCAGGCTGTCTCCACCCGA	1519
t0000454	gi|387619774|ref|NC_017638.1|	4018609	4018627	+	CCAGGCTGTCTCCACCCGA	1519
t0000454	gi|387619774|ref|NC_017638.1|	3402687	3402705	-	CCAGGCTGTCTCCACCCGA	1519
t0000454	gi|387619774|ref|NC_017638.1|	2705091	2705109	-	CCAGGCTGTCTCCACCCGA	1519
t0000457	gi|387619774|ref|NC_017638.1|	4017093	4017117	+	AAAGGCGAAAAGAACCCCGGCGAGG	1516
t0000457	gi|387619774|ref|NC_017638.1|	3923278	3923302	+	AAAGGCGAAAAGAACCCCGGCGAGG	1516
t0000457	gi|387619774|ref|NC_017638.1|	4148215	4148239	+	AAAGGCGAAAAGAACCCCGGCGAGG	1516
t0000457	gi|387619774|ref|NC_017638.1|	4189617	4189641	+	AAAGGCGAAAAGAACCCCGGCGAGG	1516
t0000457	gi|387619774|ref|NC_017638.1|	226229	226253	+	AAAGGCGAAAAGAACCCCGGCGAGG	1516
t0000457	gi|387619774|ref|NC_017638.1|	2706600	2706624	-	AAAGGCGAAAAGAACCCCGGCGAGG	1516
t0000457	gi|387619774|ref|NC_017638.1|	3404196	3404220	-	AAAGGCGAAAAGAACCCCGGCGAGG	1516
t0000458	gi|387619774|ref|NC_017638.1|	517824	517841	-	TTGATCGGCACATGAACC	1513
t0000459	gi|387619774|ref|NC_017638.1|	3401430	3401448	-	TGTCTGGCGGCAGTAGCGC	1511
t0000460	gi|387619774|ref|NC_017638.1|	3925303	3925320	+	GCACCTCGATGTCGGCTC	1510
t0000460	gi|387619774|ref|NC_017638.1|	4150240	4150257	+	GCACCTCGATGTCGGCTC	1510
t0000460	gi|387619774|ref|NC_017638.1|	228254	228271	+	GCACCTCGATGTCGGCTC	1510
t0000460	gi|387619774|ref|NC_017638.1|	4191642	4191659	+	GCACCTCGATGTCGGCTC	1510
t0000460	gi|387619774|ref|NC_017638.1|	4019119	4019136	+	GCACCTCGATGTCGGCTC	1510
t0000460	gi|387619774|ref|NC_017638.1|	2704582	2704599	-	GCACCTCGATGTCGGCTC	1510
t0000460	gi|387619774|ref|NC_017638.1|	3402178	3402195	-	GCACCTCGATGTCGGCTC	1510
t0000464	gi|387619774|ref|NC_017638.1|	768679	768698	+	TCAGTAGTGTCGGCTCAGGC	1507
t0000466	gi|387619774|ref|NC_017638.1|	4150319	4150336	+	GCGAGCTGGGTTTAGAAC	1503
t0000466	gi|387619774|ref|NC_017638.1|	3925382	3925399	+	GCGAGCTGGGTTTAGAAC	1503
t0000466	gi|387619774|ref|NC_017638.1|	228333	228350	+	GCGAGCTGGGTTTAGAAC	1503
t0000466	gi|387619774|ref|NC_017638.1|	4191721	4191738	+	GCGAGCTGGGTTTAGAAC	1503
t0000466	gi|387619774|ref|NC_017638.1|	4019198	4019215	+	GCGAGCTGGGTTTAGAAC	1503
t0000466	gi|387619774|ref|NC_017638.1|	2704503	2704520	-	GCGAGCTGGGTTTAGAAC	1503
t0000466	gi|387619774|ref|NC_017638.1|	3402099	3402116	-	GCGAGCTGGGTTTAGAAC	1503
t0000468	gi|387619774|ref|NC_017638.1|	3426603	3426621	-	ACACCGAGCTGCTGAACCT	1497
t0000471	gi|387619774|ref|NC_017638.1|	743225	743249	-	TTTCCCGATCGATCAGCTGGCGACC	1488
t0000484	gi|387619774|ref|NC_017638.1|	3426602	3426621	-	ACACCGAGCTGCTGAACCTG	1455
t0000495	gi|387619774|ref|NC_017638.1|	3924459	3924479	+	GAGAACTCGGGTGAAGGAACT	1405
t0000495	gi|387619774|ref|NC_017638.1|	4018273	4018293	+	GAGAACTCGGGTGAAGGAACT	1405
t0000495	gi|387619774|ref|NC_017638.1|	227410	227430	+	GAGAACTCGGGTGAAGGAACT	1405
t0000495	gi|387619774|ref|NC_017638.1|	4149396	4149416	+	GAGAACTCGGGTGAAGGAACT	1405
t0000495	gi|387619774|ref|NC_017638.1|	4190798	4190818	+	GAGAACTCGGGTGAAGGAACT	1405
t0000495	gi|387619774|ref|NC_017638.1|	2705423	2705443	-	GAGAACTCGGGTGAAGGAACT	1405
t0000495	gi|387619774|ref|NC_017638.1|	3403019	3403039	-	GAGAACTCGGGTGAAGGAACT	1405
t0000498	gi|387619774|ref|NC_017638.1|	3924794	3924814	+	CAGGCTGTCTCCACCCGAGAC	1400
t0000498	gi|387619774|ref|NC_017638.1|	4149731	4149751	+	CAGGCTGTCTCCACCCGAGAC	1400
t0000498	gi|387619774|ref|NC_017638.1|	227745	227765	+	CAGGCTGTCTCCACCCGAGAC	1400
t0000498	gi|387619774|ref|NC_017638.1|	4191133	4191153	+	CAGGCTGTCTCCACCCGAGAC	1400
t0000498	gi|387619774|ref|NC_017638.1|	4018610	4018630	+	CAGGCTGTCTCCACCCGAGAC	1400
t0000498	gi|387619774|ref|NC_017638.1|	3402684	3402704	-	CAGGCTGTCTCCACCCGAGAC	1400
t0000498	gi|387619774|ref|NC_017638.1|	2705088	2705108	-	CAGGCTGTCTCCACCCGAGAC	1400
t0000507	gi|387619774|ref|NC_017638.1|	4345927	4345945	-	ACAGAATCTGATGCACCCG	1384
t0000509	gi|387619774|ref|NC_017638.1|	3423578	3423596	-	CTACCGTCGTCCTGAGCCT	1381
t0000511	gi|387619774|ref|NC_017638.1|	769726	769746	+	ACATAGTTAGTTGTAGTATCC	1376
t0000517	gi|387619774|ref|NC_017638.1|	66537	66556	-	TCAACATGTTAGAAGATCTC	1361
t0000520	gi|387619774|ref|NC_017638.1|	1021953	1021975	-	TTCGAATCTCTGCGCTTCCGCCA	1356
t0000527	gi|387619774|ref|NC_017638.1|	4014658	4014685	+	CTCAGATTGAACGCTGGCGGCAGGCCTA	1337
t0000527	gi|387619774|ref|NC_017638.1|	223794	223821	+	CTCAGATTGAACGCTGGCGGCAGGCCTA	1337
t0000527	gi|387619774|ref|NC_017638.1|	4145786	4145813	+	CTCAGATTGAACGCTGGCGGCAGGCCTA	1337
t0000527	gi|387619774|ref|NC_017638.1|	4187274	4187301	+	CTCAGATTGAACGCTGGCGGCAGGCCTA	1337
t0000527	gi|387619774|ref|NC_017638.1|	3920935	3920962	+	CTCAGATTGAACGCTGGCGGCAGGCCTA	1337
t0000527	gi|387619774|ref|NC_017638.1|	2709017	2709044	-	CTCAGATTGAACGCTGGCGGCAGGCCTA	1337
t0000527	gi|387619774|ref|NC_017638.1|	3406619	3406646	-	CTCAGATTGAACGCTGGCGGCAGGCCTA	1337
t0000530	gi|387619774|ref|NC_017638.1|	3924790	3924815	+	TGGCCAGGCTGTCTCCACCCGAGACT	1332
t0000530	gi|387619774|ref|NC_017638.1|	4149727	4149752	+	TGGCCAGGCTGTCTCCACCCGAGACT	1332
t0000530	gi|387619774|ref|NC_017638.1|	227741	227766	+	TGGCCAGGCTGTCTCCACCCGAGACT	1332
t0000530	gi|387619774|ref|NC_017638.1|	4191129	4191154	+	TGGCCAGGCTGTCTCCACCCGAGACT	1332
t0000530	gi|387619774|ref|NC_017638.1|	4018606	4018631	+	TGGCCAGGCTGTCTCCACCCGAGACT	1332
t0000530	gi|387619774|ref|NC_017638.1|	3402683	3402708	-	TGGCCAGGCTGTCTCCACCCGAGACT	1332
t0000530	gi|387619774|ref|NC_017638.1|	2705087	2705112	-	TGGCCAGGCTGTCTCCACCCGAGACT	1332
t0000531	gi|387619774|ref|NC_017638.1|	327599	327619	-	CTACCCGTCTGACTGAAGATC	1331
t0000534	gi|387619774|ref|NC_017638.1|	3924894	3924913	+	TGACACTGAACATTGAGCCT	1330
t0000534	gi|387619774|ref|NC_017638.1|	4149831	4149850	+	TGACACTGAACATTGAGCCT	1330
t0000534	gi|387619774|ref|NC_017638.1|	227845	227864	+	TGACACTGAACATTGAGCCT	1330
t0000534	gi|387619774|ref|NC_017638.1|	4191233	4191252	+	TGACACTGAACATTGAGCCT	1330
t0000534	gi|387619774|ref|NC_017638.1|	4018710	4018729	+	TGACACTGAACATTGAGCCT	1330
t0000534	gi|387619774|ref|NC_017638.1|	3402585	3402604	-	TGACACTGAACATTGAGCCT	1330
t0000534	gi|387619774|ref|NC_017638.1|	2704989	2705008	-	TGACACTGAACATTGAGCCT	1330
t0000536	gi|387619774|ref|NC_017638.1|	751743	751761	+	TTCACCTGCACTGTAGACC	1324
t0000550	gi|387619774|ref|NC_017638.1|	4017093	4017118	+	AAAGGCGAAAAGAACCCCGGCGAGGG	1298
t0000550	gi|387619774|ref|NC_017638.1|	3923278	3923303	+	AAAGGCGAAAAGAACCCCGGCGAGGG	1298
t0000550	gi|387619774|ref|NC_017638.1|	4148215	4148240	+	AAAGGCGAAAAGAACCCCGGCGAGGG	1298
t0000550	gi|387619774|ref|NC_017638.1|	4189617	4189642	+	AAAGGCGAAAAGAACCCCGGCGAGGG	1298
t0000550	gi|387619774|ref|NC_017638.1|	226229	226254	+	AAAGGCGAAAAGAACCCCGGCGAGGG	1298
t0000550	gi|387619774|ref|NC_017638.1|	2706599	2706624	-	AAAGGCGAAAAGAACCCCGGCGAGGG	1298
t0000550	gi|387619774|ref|NC_017638.1|	3404195	3404220	-	AAAGGCGAAAAGAACCCCGGCGAGGG	1298
t0000556	gi|387619774|ref|NC_017638.1|	367255	367276	+	TGAAAACCGGACATGGCACTCC	1292
t0000565	gi|387619774|ref|NC_017638.1|	224467	224486	+	ATGCGTAGAGATCTGGAGGA	1273
t0000565	gi|387619774|ref|NC_017638.1|	4146459	4146478	+	ATGCGTAGAGATCTGGAGGA	1273
t0000565	gi|387619774|ref|NC_017638.1|	4015331	4015350	+	ATGCGTAGAGATCTGGAGGA	1273
t0000565	gi|387619774|ref|NC_017638.1|	4187947	4187966	+	ATGCGTAGAGATCTGGAGGA	1273
t0000565	gi|387619774|ref|NC_017638.1|	3921608	3921627	+	ATGCGTAGAGATCTGGAGGA	1273
t0000565	gi|387619774|ref|NC_017638.1|	2708352	2708371	-	ATGCGTAGAGATCTGGAGGA	1273
t0000565	gi|387619774|ref|NC_017638.1|	3405954	3405973	-	ATGCGTAGAGATCTGGAGGA	1273
t0000566	gi|387619774|ref|NC_017638.1|	751742	751763	+	TTTCACCTGCACTGTAGACCGG	1273
t0000568	gi|387619774|ref|NC_017638.1|	3418134	3418152	-	ATTGACTGTCCGCTCTGCT	1272
t0000578	gi|387619774|ref|NC_017638.1|	4404844	4404864	+	TTTCCGTCGTCGCAAGTTCTG	1261
t0000581	gi|387619774|ref|NC_017638.1|	751742	751762	+	TTTCACCTGCACTGTAGACCG	1257
t0000584	gi|387619774|ref|NC_017638.1|	367634	367654	-	TGGTGGTGTCGATGGTAGAAC	1249
t0000585	gi|387619774|ref|NC_017638.1|	4017095	4017118	+	AGGCGAAAAGAACCCCGGCGAGGG	1249
t0000585	gi|387619774|ref|NC_017638.1|	3923280	3923303	+	AGGCGAAAAGAACCCCGGCGAGGG	1249
t0000585	gi|387619774|ref|NC_017638.1|	4148217	4148240	+	AGGCGAAAAGAACCCCGGCGAGGG	1249
t0000585	gi|387619774|ref|NC_017638.1|	4189619	4189642	+	AGGCGAAAAGAACCCCGGCGAGGG	1249
t0000585	gi|387619774|ref|NC_017638.1|	226231	226254	+	AGGCGAAAAGAACCCCGGCGAGGG	1249
t0000585	gi|387619774|ref|NC_017638.1|	2706599	2706622	-	AGGCGAAAAGAACCCCGGCGAGGG	1249
t0000585	gi|387619774|ref|NC_017638.1|	3404195	3404218	-	AGGCGAAAAGAACCCCGGCGAGGG	1249
t0000590	gi|387619774|ref|NC_017638.1|	2885851	2885870	-	TAGTGACTTGAGGAAAACCT	1242
t0000591	gi|387619774|ref|NC_017638.1|	4345928	4345945	-	ACAGAATCTGATGCACCC	1240
t0000595	gi|387619774|ref|NC_017638.1|	3898931	3898952	-	TTCCACCGAAATCAGCGAACTG	1229
t0000602	gi|387619774|ref|NC_017638.1|	202646	202663	+	TTTGTATCGTTGGACCCC	1223
t0000609	gi|387619774|ref|NC_017638.1|	3924789	3924810	+	ATGGCCAGGCTGTCTCCACCCG	1213
t0000609	gi|387619774|ref|NC_017638.1|	4149726	4149747	+	ATGGCCAGGCTGTCTCCACCCG	1213
t0000609	gi|387619774|ref|NC_017638.1|	227740	227761	+	ATGGCCAGGCTGTCTCCACCCG	1213
t0000609	gi|387619774|ref|NC_017638.1|	4191128	4191149	+	ATGGCCAGGCTGTCTCCACCCG	1213
t0000609	gi|387619774|ref|NC_017638.1|	4018605	4018626	+	ATGGCCAGGCTGTCTCCACCCG	1213
t0000609	gi|387619774|ref|NC_017638.1|	3402688	3402709	-	ATGGCCAGGCTGTCTCCACCCG	1213
t0000609	gi|387619774|ref|NC_017638.1|	2705092	2705113	-	ATGGCCAGGCTGTCTCCACCCG	1213
t0000613	gi|387619774|ref|NC_017638.1|	4017205	4017222	+	AGCGACTTATATTCTGTA	1210
t0000613	gi|387619774|ref|NC_017638.1|	226341	226358	+	AGCGACTTATATTCTGTA	1210
t0000613	gi|387619774|ref|NC_017638.1|	3923390	3923407	+	AGCGACTTATATTCTGTA	1210
t0000613	gi|387619774|ref|NC_017638.1|	4148327	4148344	+	AGCGACTTATATTCTGTA	1210
t0000613	gi|387619774|ref|NC_017638.1|	4189729	4189746	+	AGCGACTTATATTCTGTA	1210
t0000613	gi|387619774|ref|NC_017638.1|	2706495	2706512	-	AGCGACTTATATTCTGTA	1210
t0000613	gi|387619774|ref|NC_017638.1|	3404091	3404108	-	AGCGACTTATATTCTGTA	1210
t0000614	gi|387619774|ref|NC_017638.1|	3924792	3924816	+	GCCAGGCTGTCTCCACCCGAGACTC	1210
t0000614	gi|387619774|ref|NC_017638.1|	4149729	4149753	+	GCCAGGCTGTCTCCACCCGAGACTC	1210
t0000614	gi|387619774|ref|NC_017638.1|	227743	227767	+	GCCAGGCTGTCTCCACCCGAGACTC	1210
t0000614	gi|387619774|ref|NC_017638.1|	4191131	4191155	+	GCCAGGCTGTCTCCACCCGAGACTC	1210
t0000614	gi|387619774|ref|NC_017638.1|	4018608	4018632	+	GCCAGGCTGTCTCCACCCGAGACTC	1210
t0000614	gi|387619774|ref|NC_017638.1|	3402682	3402706	-	GCCAGGCTGTCTCCACCCGAGACTC	1210
t0000614	gi|387619774|ref|NC_017638.1|	2705086	2705110	-	GCCAGGCTGTCTCCACCCGAGACTC	1210
t0000619	gi|387619774|ref|NC_017638.1|	451052	451071	-	ATAAAGATGTTCGGAAAATT	1203
t0000623	gi|387619774|ref|NC_017638.1|	4242279	4242297	+	ATTCATCGTGCTGTACCCT	1200
t0000629	gi|387619774|ref|NC_017638.1|	4159187	4159209	+	TTCCCGTGGCGTAACTGTAGATA	1192
t0000635	gi|387619774|ref|NC_017638.1|	1021953	1021976	-	GTTCGAATCTCTGCGCTTCCGCCA	1178
t0000637	gi|387619774|ref|NC_017638.1|	3924793	3924820	+	CCAGGCTGTCTCCACCCGAGACTCAGTG	1177
t0000637	gi|387619774|ref|NC_017638.1|	4149730	4149757	+	CCAGGCTGTCTCCACCCGAGACTCAGTG	1177
t0000637	gi|387619774|ref|NC_017638.1|	227744	227771	+	CCAGGCTGTCTCCACCCGAGACTCAGTG	1177
t0000637	gi|387619774|ref|NC_017638.1|	4191132	4191159	+	CCAGGCTGTCTCCACCCGAGACTCAGTG	1177
t0000637	gi|387619774|ref|NC_017638.1|	4018609	4018636	+	CCAGGCTGTCTCCACCCGAGACTCAGTG	1177
t0000637	gi|387619774|ref|NC_017638.1|	3402678	3402705	-	CCAGGCTGTCTCCACCCGAGACTCAGTG	1177
t0000637	gi|387619774|ref|NC_017638.1|	2705082	2705109	-	CCAGGCTGTCTCCACCCGAGACTCAGTG	1177
t0000638	gi|387619774|ref|NC_017638.1|	743653	743671	-	TTTAATAATTCGGATTGCT	1174
t0000649	gi|387619774|ref|NC_017638.1|	3430120	3430138	-	CTTCGGTCGTGATTTCAAC	1161
t0000658	gi|387619774|ref|NC_017638.1|	3420230	3420250	-	GTTAAGATCAGTGAGCTGTCT	1148
t0000659	gi|387619774|ref|NC_017638.1|	479623	479641	-	TTGAGTCTCTGAATACCCG	1148
t0000664	gi|387619774|ref|NC_017638.1|	495542	495561	+	ACATGAAAGGACAAGAAACT	1135
t0000666	gi|387619774|ref|NC_017638.1|	3454252	3454271	-	TTTTGATATTCTGAAATCCT	1132
t0000668	gi|387619774|ref|NC_017638.1|	2639612	2639632	-	TTATAGAGCAATGAAATTACC	1129
t0000670	gi|387619774|ref|NC_017638.1|	4158884	4158905	+	ATTTGTTCGTTGGAGCCTGGCC	1128
t0000674	gi|387619774|ref|NC_017638.1|	3924793	3924815	+	CCAGGCTGTCTCCACCCGAGACT	1121
t0000674	gi|387619774|ref|NC_017638.1|	4149730	4149752	+	CCAGGCTGTCTCCACCCGAGACT	1121
t0000674	gi|387619774|ref|NC_017638.1|	227744	227766	+	CCAGGCTGTCTCCACCCGAGACT	1121
t0000674	gi|387619774|ref|NC_017638.1|	4191132	4191154	+	CCAGGCTGTCTCCACCCGAGACT	1121
t0000674	gi|387619774|ref|NC_017638.1|	4018609	4018631	+	CCAGGCTGTCTCCACCCGAGACT	1121
t0000674	gi|387619774|ref|NC_017638.1|	3402683	3402705	-	CCAGGCTGTCTCCACCCGAGACT	1121
t0000674	gi|387619774|ref|NC_017638.1|	2705087	2705109	-	CCAGGCTGTCTCCACCCGAGACT	1121
t0000677	gi|387619774|ref|NC_017638.1|	1729871	1729892	+	TCGAGTCCAATTGAACGCACCA	1118
t0000685	gi|387619774|ref|NC_017638.1|	4158676	4158693	+	TTCTGTAAACTAATGCCT	1112
t0000690	gi|387619774|ref|NC_017638.1|	327599	327617	-	ACCCGTCTGACTGAAGATC	1106
t0000692	gi|387619774|ref|NC_017638.1|	4404843	4404865	+	ATTTCCGTCGTCGCAAGTTCTGC	1105
t0000701	gi|387619774|ref|NC_017638.1|	224503	224527	+	CGGCCCCCTGGACGAAGACTGACGC	1088
t0000701	gi|387619774|ref|NC_017638.1|	4146495	4146519	+	CGGCCCCCTGGACGAAGACTGACGC	1088
t0000701	gi|387619774|ref|NC_017638.1|	4015367	4015391	+	CGGCCCCCTGGACGAAGACTGACGC	1088
t0000701	gi|387619774|ref|NC_017638.1|	4187983	4188007	+	CGGCCCCCTGGACGAAGACTGACGC	1088
t0000701	gi|387619774|ref|NC_017638.1|	3921644	3921668	+	CGGCCCCCTGGACGAAGACTGACGC	1088
t0000701	gi|387619774|ref|NC_017638.1|	2708311	2708335	-	CGGCCCCCTGGACGAAGACTGACGC	1088
t0000701	gi|387619774|ref|NC_017638.1|	3405913	3405937	-	CGGCCCCCTGGACGAAGACTGACGC	1088
t0000718	gi|387619774|ref|NC_017638.1|	3924793	3924810	+	CCAGGCTGTCTCCACCCG	1059
t0000718	gi|387619774|ref|NC_017638.1|	4149730	4149747	+	CCAGGCTGTCTCCACCCG	1059
t0000718	gi|387619774|ref|NC_017638.1|	227744	227761	+	CCAGGCTGTCTCCACCCG	1059
t0000718	gi|387619774|ref|NC_017638.1|	4191132	4191149	+	CCAGGCTGTCTCCACCCG	1059
t0000718	gi|387619774|ref|NC_017638.1|	4018609	4018626	+	CCAGGCTGTCTCCACCCG	1059
t0000718	gi|387619774|ref|NC_017638.1|	3402688	3402705	-	CCAGGCTGTCTCCACCCG	1059
t0000718	gi|387619774|ref|NC_017638.1|	2705092	2705109	-	CCAGGCTGTCTCCACCCG	1059
t0000723	gi|387619774|ref|NC_017638.1|	1729872	1729892	+	CGAGTCCAATTGAACGCACCA	1052
t0000735	gi|387619774|ref|NC_017638.1|	3426617	3426635	-	CGTTGAAGAGCTGAACACC	1033
t0000737	gi|387619774|ref|NC_017638.1|	3924792	3924813	+	GCCAGGCTGTCTCCACCCGAGA	1030
t0000737	gi|387619774|ref|NC_017638.1|	4149729	4149750	+	GCCAGGCTGTCTCCACCCGAGA	1030
t0000737	gi|387619774|ref|NC_017638.1|	227743	227764	+	GCCAGGCTGTCTCCACCCGAGA	1030
t0000737	gi|387619774|ref|NC_017638.1|	4191131	4191152	+	GCCAGGCTGTCTCCACCCGAGA	1030
t0000737	gi|387619774|ref|NC_017638.1|	4018608	4018629	+	GCCAGGCTGTCTCCACCCGAGA	1030
t0000737	gi|387619774|ref|NC_017638.1|	3402685	3402706	-	GCCAGGCTGTCTCCACCCGAGA	1030
t0000737	gi|387619774|ref|NC_017638.1|	2705089	2705110	-	GCCAGGCTGTCTCCACCCGAGA	1030
t0000738	gi|387619774|ref|NC_017638.1|	3417703	3417723	-	CTAATCGTCGTCTGGCATTCG	1030
t0000740	gi|387619774|ref|NC_017638.1|	4017094	4017117	+	AAGGCGAAAAGAACCCCGGCGAGG	1027
t0000740	gi|387619774|ref|NC_017638.1|	3923279	3923302	+	AAGGCGAAAAGAACCCCGGCGAGG	1027
t0000740	gi|387619774|ref|NC_017638.1|	4148216	4148239	+	AAGGCGAAAAGAACCCCGGCGAGG	1027
t0000740	gi|387619774|ref|NC_017638.1|	4189618	4189641	+	AAGGCGAAAAGAACCCCGGCGAGG	1027
t0000740	gi|387619774|ref|NC_017638.1|	226230	226253	+	AAGGCGAAAAGAACCCCGGCGAGG	1027
t0000740	gi|387619774|ref|NC_017638.1|	2706600	2706623	-	AAGGCGAAAAGAACCCCGGCGAGG	1027
t0000740	gi|387619774|ref|NC_017638.1|	3404196	3404219	-	AAGGCGAAAAGAACCCCGGCGAGG	1027
t0000744	gi|387619774|ref|NC_017638.1|	751748	751768	+	CTGCACTGTAGACCGGATAAG	1022
t0000748	gi|387619774|ref|NC_017638.1|	4017125	4017151	+	AAAAGAACCTGAAACCGTGTACGTACA	1011
t0000748	gi|387619774|ref|NC_017638.1|	3923310	3923336	+	AAAAGAACCTGAAACCGTGTACGTACA	1011
t0000748	gi|387619774|ref|NC_017638.1|	4148247	4148273	+	AAAAGAACCTGAAACCGTGTACGTACA	1011
t0000748	gi|387619774|ref|NC_017638.1|	4189649	4189675	+	AAAAGAACCTGAAACCGTGTACGTACA	1011
t0000748	gi|387619774|ref|NC_017638.1|	226261	226287	+	AAAAGAACCTGAAACCGTGTACGTACA	1011
t0000748	gi|387619774|ref|NC_017638.1|	2706566	2706592	-	AAAAGAACCTGAAACCGTGTACGTACA	1011
t0000748	gi|387619774|ref|NC_017638.1|	3404162	3404188	-	AAAAGAACCTGAAACCGTGTACGTACA	1011
t0000751	gi|387619774|ref|NC_017638.1|	451049	451071	-	ATAAAGATGTTCGGAAAATTATC	1009
t0000755	gi|387619774|ref|NC_017638.1|	3925238	3925263	+	ATAAAAGGTACTCCGGGGATAACAGG	1004
t0000755	gi|387619774|ref|NC_017638.1|	4150175	4150200	+	ATAAAAGGTACTCCGGGGATAACAGG	1004
t0000755	gi|387619774|ref|NC_017638.1|	228189	228214	+	ATAAAAGGTACTCCGGGGATAACAGG	1004
t0000755	gi|387619774|ref|NC_017638.1|	4191577	4191602	+	ATAAAAGGTACTCCGGGGATAACAGG	1004
t0000755	gi|387619774|ref|NC_017638.1|	4019054	4019079	+	ATAAAAGGTACTCCGGGGATAACAGG	1004
t0000755	gi|387619774|ref|NC_017638.1|	2704639	2704664	-	ATAAAAGGTACTCCGGGGATAACAGG	1004
t0000755	gi|387619774|ref|NC_017638.1|	3402235	3402260	-	ATAAAAGGTACTCCGGGGATAACAGG	1004
t0000758	gi|387619774|ref|NC_017638.1|	127710	127729	+	ATACCGACGGATAGAACGAC	998
t0000760	gi|387619774|ref|NC_017638.1|	4354735	4354754	+	ATCATGTTAGACGGCGAACC	997
t0000763	gi|387619774|ref|NC_017638.1|	367179	367199	-	AACGATCAGATGGCGCTGGGC	992
t0000765	gi|387619774|ref|NC_017638.1|	1847205	1847225	+	ATAAAATGAAGTTAAAGGACT	987
t0000768	gi|387619774|ref|NC_017638.1|	1614966	1614987	+	ATTCCTGTATACCTGAAACGAC	985
t0000768	gi|387619774|ref|NC_017638.1|	1416673	1416694	-	ATTCCTGTATACCTGAAACGAC	985
t0000772	gi|387619774|ref|NC_017638.1|	3922559	3922582	+	CCAGGACACCGCCCTTTCACGGCG	982
t0000772	gi|387619774|ref|NC_017638.1|	4188898	4188921	+	CCAGGACACCGCCCTTTCACGGCG	982
t0000772	gi|387619774|ref|NC_017638.1|	4147496	4147519	+	CCAGGACACCGCCCTTTCACGGCG	982
t0000772	gi|387619774|ref|NC_017638.1|	2707311	2707334	-	CCAGGACACCGCCCTTTCACGGCG	982
t0000773	gi|387619774|ref|NC_017638.1|	1346547	1346569	+	ATTCCATCAGCGTCGTCTTTCTG	978
t0000774	gi|387619774|ref|NC_017638.1|	1021953	1021974	-	TCGAATCTCTGCGCTTCCGCCA	978
t0000778	gi|387619774|ref|NC_017638.1|	3924794	3924816	+	CAGGCTGTCTCCACCCGAGACTC	973
t0000778	gi|387619774|ref|NC_017638.1|	4149731	4149753	+	CAGGCTGTCTCCACCCGAGACTC	973
t0000778	gi|387619774|ref|NC_017638.1|	227745	227767	+	CAGGCTGTCTCCACCCGAGACTC	973
t0000778	gi|387619774|ref|NC_017638.1|	4191133	4191155	+	CAGGCTGTCTCCACCCGAGACTC	973
t0000778	gi|387619774|ref|NC_017638.1|	4018610	4018632	+	CAGGCTGTCTCCACCCGAGACTC	973
t0000778	gi|387619774|ref|NC_017638.1|	3402682	3402704	-	CAGGCTGTCTCCACCCGAGACTC	973
t0000778	gi|387619774|ref|NC_017638.1|	2705086	2705108	-	CAGGCTGTCTCCACCCGAGACTC	973
t0000782	gi|387619774|ref|NC_017638.1|	3924458	3924479	+	AGAGAACTCGGGTGAAGGAACT	970
t0000782	gi|387619774|ref|NC_017638.1|	4018272	4018293	+	AGAGAACTCGGGTGAAGGAACT	970
t0000782	gi|387619774|ref|NC_017638.1|	227409	227430	+	AGAGAACTCGGGTGAAGGAACT	970
t0000782	gi|387619774|ref|NC_017638.1|	4149395	4149416	+	AGAGAACTCGGGTGAAGGAACT	970
t0000782	gi|387619774|ref|NC_017638.1|	4190797	4190818	+	AGAGAACTCGGGTGAAGGAACT	970
t0000782	gi|387619774|ref|NC_017638.1|	2705423	2705444	-	AGAGAACTCGGGTGAAGGAACT	970
t0000782	gi|387619774|ref|NC_017638.1|	3403019	3403040	-	AGAGAACTCGGGTGAAGGAACT	970
t0000789	gi|387619774|ref|NC_017638.1|	4017476	4017496	+	CCGGGGGTAGAGCACTGTTTC	966
t0000789	gi|387619774|ref|NC_017638.1|	3923661	3923681	+	CCGGGGGTAGAGCACTGTTTC	966
t0000789	gi|387619774|ref|NC_017638.1|	4148598	4148618	+	CCGGGGGTAGAGCACTGTTTC	966
t0000789	gi|387619774|ref|NC_017638.1|	4190000	4190020	+	CCGGGGGTAGAGCACTGTTTC	966
t0000789	gi|387619774|ref|NC_017638.1|	226612	226632	+	CCGGGGGTAGAGCACTGTTTC	966
t0000789	gi|387619774|ref|NC_017638.1|	2706221	2706241	-	CCGGGGGTAGAGCACTGTTTC	966
t0000789	gi|387619774|ref|NC_017638.1|	3403817	3403837	-	CCGGGGGTAGAGCACTGTTTC	966
t0000791	gi|387619774|ref|NC_017638.1|	4014636	4014660	+	AAATTGAAGAGTTTGATCATGGCTC	965
t0000791	gi|387619774|ref|NC_017638.1|	223772	223796	+	AAATTGAAGAGTTTGATCATGGCTC	965
t0000791	gi|387619774|ref|NC_017638.1|	4145764	4145788	+	AAATTGAAGAGTTTGATCATGGCTC	965
t0000791	gi|387619774|ref|NC_017638.1|	4187252	4187276	+	AAATTGAAGAGTTTGATCATGGCTC	965
t0000791	gi|387619774|ref|NC_017638.1|	3920913	3920937	+	AAATTGAAGAGTTTGATCATGGCTC	965
t0000791	gi|387619774|ref|NC_017638.1|	2709042	2709066	-	AAATTGAAGAGTTTGATCATGGCTC	965
t0000791	gi|387619774|ref|NC_017638.1|	3406644	3406668	-	AAATTGAAGAGTTTGATCATGGCTC	965
t0000806	gi|387619774|ref|NC_017638.1|	2723322	2723340	-	TTATCAAGAAAGTCGATCT	951
t0000814	gi|387619774|ref|NC_017638.1|	1129170	1129187	+	ATTCCGGACGAAGAAGCT	936
t0000815	gi|387619774|ref|NC_017638.1|	3188936	3188953	+	GTTGTAGTTGTAAGGCCG	936
t0000816	gi|387619774|ref|NC_017638.1|	4404843	4404860	+	ATTTCCGTCGTCGCAAGT	934
t0000849	gi|387619774|ref|NC_017638.1|	3924457	3924479	+	GAGAGAACTCGGGTGAAGGAACT	902
t0000849	gi|387619774|ref|NC_017638.1|	4018271	4018293	+	GAGAGAACTCGGGTGAAGGAACT	902
t0000849	gi|387619774|ref|NC_017638.1|	227408	227430	+	GAGAGAACTCGGGTGAAGGAACT	902
t0000849	gi|387619774|ref|NC_017638.1|	4149394	4149416	+	GAGAGAACTCGGGTGAAGGAACT	902
t0000849	gi|387619774|ref|NC_017638.1|	4190796	4190818	+	GAGAGAACTCGGGTGAAGGAACT	902
t0000849	gi|387619774|ref|NC_017638.1|	2705423	2705445	-	GAGAGAACTCGGGTGAAGGAACT	902
t0000849	gi|387619774|ref|NC_017638.1|	3403019	3403041	-	GAGAGAACTCGGGTGAAGGAACT	902
t0000856	gi|387619774|ref|NC_017638.1|	4150365	4150386	+	CGTGGGCGCTGGAGAACTGAGG	897
t0000856	gi|387619774|ref|NC_017638.1|	3925428	3925449	+	CGTGGGCGCTGGAGAACTGAGG	897
t0000856	gi|387619774|ref|NC_017638.1|	228379	228400	+	CGTGGGCGCTGGAGAACTGAGG	897
t0000856	gi|387619774|ref|NC_017638.1|	4191767	4191788	+	CGTGGGCGCTGGAGAACTGAGG	897
t0000856	gi|387619774|ref|NC_017638.1|	4019244	4019265	+	CGTGGGCGCTGGAGAACTGAGG	897
t0000856	gi|387619774|ref|NC_017638.1|	2704453	2704474	-	CGTGGGCGCTGGAGAACTGAGG	897
t0000856	gi|387619774|ref|NC_017638.1|	3402049	3402070	-	CGTGGGCGCTGGAGAACTGAGG	897
t0000863	gi|387619774|ref|NC_017638.1|	3426600	3426618	-	CCGAGCTGCTGAACCTGCT	890
t0000868	gi|387619774|ref|NC_017638.1|	367512	367535	-	ATTGCTGTGGAAGCTGCCTGCACT	886
t0000874	gi|387619774|ref|NC_017638.1|	915215	915232	-	CTTCCGTAGTCGCTGATT	881
t0000880	gi|387619774|ref|NC_017638.1|	3925987	3926005	+	TTCAGTCGGTTAGAATACC	878
t0000880	gi|387619774|ref|NC_017638.1|	236942	236960	+	TTCAGTCGGTTAGAATACC	878
t0000880	gi|387619774|ref|NC_017638.1|	228939	228957	+	TTCAGTCGGTTAGAATACC	878
t0000881	gi|387619774|ref|NC_017638.1|	744515	744535	+	ATTACTGTCGTGCTTTCACTT	877
t0000888	gi|387619774|ref|NC_017638.1|	4404844	4404865	+	TTTCCGTCGTCGCAAGTTCTGC	873
t0000890	gi|387619774|ref|NC_017638.1|	4014663	4014684	+	ATTGAACGCTGGCGGCAGGCCT	871
t0000890	gi|387619774|ref|NC_017638.1|	223799	223820	+	ATTGAACGCTGGCGGCAGGCCT	871
t0000890	gi|387619774|ref|NC_017638.1|	4145791	4145812	+	ATTGAACGCTGGCGGCAGGCCT	871
t0000890	gi|387619774|ref|NC_017638.1|	4187279	4187300	+	ATTGAACGCTGGCGGCAGGCCT	871
t0000890	gi|387619774|ref|NC_017638.1|	3920940	3920961	+	ATTGAACGCTGGCGGCAGGCCT	871
t0000890	gi|387619774|ref|NC_017638.1|	2709018	2709039	-	ATTGAACGCTGGCGGCAGGCCT	871
t0000890	gi|387619774|ref|NC_017638.1|	3406620	3406641	-	ATTGAACGCTGGCGGCAGGCCT	871
t0000891	gi|387619774|ref|NC_017638.1|	224507	224529	+	CCCCTGGACGAAGACTGACGCTC	871
t0000891	gi|387619774|ref|NC_017638.1|	4146499	4146521	+	CCCCTGGACGAAGACTGACGCTC	871
t0000891	gi|387619774|ref|NC_017638.1|	4015371	4015393	+	CCCCTGGACGAAGACTGACGCTC	871
t0000891	gi|387619774|ref|NC_017638.1|	4187987	4188009	+	CCCCTGGACGAAGACTGACGCTC	871
t0000891	gi|387619774|ref|NC_017638.1|	3921648	3921670	+	CCCCTGGACGAAGACTGACGCTC	871
t0000891	gi|387619774|ref|NC_017638.1|	2708309	2708331	-	CCCCTGGACGAAGACTGACGCTC	871
t0000891	gi|387619774|ref|NC_017638.1|	3405911	3405933	-	CCCCTGGACGAAGACTGACGCTC	871
t0000893	gi|387619774|ref|NC_017638.1|	367517	367535	-	ATTGCTGTGGAAGCTGCCT	870
t0000896	gi|387619774|ref|NC_017638.1|	3924449	3924466	+	AGGCGCTTGAGAGAACTC	867
t0000896	gi|387619774|ref|NC_017638.1|	4018263	4018280	+	AGGCGCTTGAGAGAACTC	867
t0000896	gi|387619774|ref|NC_017638.1|	227400	227417	+	AGGCGCTTGAGAGAACTC	867
t0000896	gi|387619774|ref|NC_017638.1|	4149386	4149403	+	AGGCGCTTGAGAGAACTC	867
t0000896	gi|387619774|ref|NC_017638.1|	4190788	4190805	+	AGGCGCTTGAGAGAACTC	867
t0000896	gi|387619774|ref|NC_017638.1|	2705436	2705453	-	AGGCGCTTGAGAGAACTC	867
t0000896	gi|387619774|ref|NC_017638.1|	3403032	3403049	-	AGGCGCTTGAGAGAACTC	867
t0000900	gi|387619774|ref|NC_017638.1|	3924455	3924479	+	TTGAGAGAACTCGGGTGAAGGAACT	866
t0000900	gi|387619774|ref|NC_017638.1|	4018269	4018293	+	TTGAGAGAACTCGGGTGAAGGAACT	866
t0000900	gi|387619774|ref|NC_017638.1|	227406	227430	+	TTGAGAGAACTCGGGTGAAGGAACT	866
t0000900	gi|387619774|ref|NC_017638.1|	4149392	4149416	+	TTGAGAGAACTCGGGTGAAGGAACT	866
t0000900	gi|387619774|ref|NC_017638.1|	4190794	4190818	+	TTGAGAGAACTCGGGTGAAGGAACT	866
t0000900	gi|387619774|ref|NC_017638.1|	2705423	2705447	-	TTGAGAGAACTCGGGTGAAGGAACT	866
t0000900	gi|387619774|ref|NC_017638.1|	3403019	3403043	-	TTGAGAGAACTCGGGTGAAGGAACT	866
t0000920	gi|387619774|ref|NC_017638.1|	3421089	3421106	-	TTGGAACTGGCTGACAAC	854
t0000922	gi|387619774|ref|NC_017638.1|	2722569	2722588	-	CCTGAACTTCTGGAAAACCT	853
t0000923	gi|387619774|ref|NC_017638.1|	2046110	2046137	+	CACTGGTTCGAGTCCAGTCAGAGGAGCC	852
t0000923	gi|387619774|ref|NC_017638.1|	2043701	2043728	+	CACTGGTTCGAGTCCAGTCAGAGGAGCC	852
t0000923	gi|387619774|ref|NC_017638.1|	2028399	2028426	+	CACTGGTTCGAGTCCAGTCAGAGGAGCC	852
t0000923	gi|387619774|ref|NC_017638.1|	2041831	2041858	-	CACTGGTTCGAGTCCAGTCAGAGGAGCC	852
t0000926	gi|387619774|ref|NC_017638.1|	3418966	3418990	-	ACACCTGATCGTCGAGCTTTACTCC	850
t0000930	gi|387619774|ref|NC_017638.1|	4159187	4159208	+	TTCCCGTGGCGTAACTGTAGAT	846
t0000934	gi|387619774|ref|NC_017638.1|	224470	224492	+	CGTAGAGATCTGGAGGAATACCG	842
t0000934	gi|387619774|ref|NC_017638.1|	4146462	4146484	+	CGTAGAGATCTGGAGGAATACCG	842
t0000934	gi|387619774|ref|NC_017638.1|	4015334	4015356	+	CGTAGAGATCTGGAGGAATACCG	842
t0000934	gi|387619774|ref|NC_017638.1|	4187950	4187972	+	CGTAGAGATCTGGAGGAATACCG	842
t0000934	gi|387619774|ref|NC_017638.1|	3921611	3921633	+	CGTAGAGATCTGGAGGAATACCG	842
t0000934	gi|387619774|ref|NC_017638.1|	2708346	2708368	-	CGTAGAGATCTGGAGGAATACCG	842
t0000934	gi|387619774|ref|NC_017638.1|	3405948	3405970	-	CGTAGAGATCTGGAGGAATACCG	842
t0000936	gi|387619774|ref|NC_017638.1|	224469	224492	+	GCGTAGAGATCTGGAGGAATACCG	839
t0000936	gi|387619774|ref|NC_017638.1|	4146461	4146484	+	GCGTAGAGATCTGGAGGAATACCG	839
t0000936	gi|387619774|ref|NC_017638.1|	4015333	4015356	+	GCGTAGAGATCTGGAGGAATACCG	839
t0000936	gi|387619774|ref|NC_017638.1|	4187949	4187972	+	GCGTAGAGATCTGGAGGAATACCG	839
t0000936	gi|387619774|ref|NC_017638.1|	3921610	3921633	+	GCGTAGAGATCTGGAGGAATACCG	839
t0000936	gi|387619774|ref|NC_017638.1|	2708346	2708369	-	GCGTAGAGATCTGGAGGAATACCG	839
t0000936	gi|387619774|ref|NC_017638.1|	3405948	3405971	-	GCGTAGAGATCTGGAGGAATACCG	839
t0000941	gi|387619774|ref|NC_017638.1|	3451966	3451986	-	ATGCCACGTCGTCGCGTCATT	830
t0000945	gi|387619774|ref|NC_017638.1|	476958	476985	+	CGGGATGTAGCTGGCAGGGCCCCCACCC	827
t0000946	gi|387619774|ref|NC_017638.1|	2728591	2728609	-	TAAAGAACAGAAAACGCCT	827
t0000961	gi|387619774|ref|NC_017638.1|	3924448	3924466	+	AAGGCGCTTGAGAGAACTC	810
t0000961	gi|387619774|ref|NC_017638.1|	4018262	4018280	+	AAGGCGCTTGAGAGAACTC	810
t0000961	gi|387619774|ref|NC_017638.1|	227399	227417	+	AAGGCGCTTGAGAGAACTC	810
t0000961	gi|387619774|ref|NC_017638.1|	4149385	4149403	+	AAGGCGCTTGAGAGAACTC	810
t0000961	gi|387619774|ref|NC_017638.1|	4190787	4190805	+	AAGGCGCTTGAGAGAACTC	810
t0000961	gi|387619774|ref|NC_017638.1|	2705436	2705454	-	AAGGCGCTTGAGAGAACTC	810
t0000961	gi|387619774|ref|NC_017638.1|	3403032	3403050	-	AAGGCGCTTGAGAGAACTC	810
t0000974	gi|387619774|ref|NC_017638.1|	3899983	3900002	-	ATTGTGCTGTGAATCTTAAC	803
t0000975	gi|387619774|ref|NC_017638.1|	3417702	3417721	-	AATCGTCGTCTGGCATTCGC	803
t0000978	gi|387619774|ref|NC_017638.1|	224098	224122	+	ACACGGTCCAGACTCCTACGGGAGG	801
t0000978	gi|387619774|ref|NC_017638.1|	4146090	4146114	+	ACACGGTCCAGACTCCTACGGGAGG	801
t0000978	gi|387619774|ref|NC_017638.1|	4014962	4014986	+	ACACGGTCCAGACTCCTACGGGAGG	801
t0000978	gi|387619774|ref|NC_017638.1|	4187578	4187602	+	ACACGGTCCAGACTCCTACGGGAGG	801
t0000978	gi|387619774|ref|NC_017638.1|	3921239	3921263	+	ACACGGTCCAGACTCCTACGGGAGG	801
t0000978	gi|387619774|ref|NC_017638.1|	2708716	2708740	-	ACACGGTCCAGACTCCTACGGGAGG	801
t0000978	gi|387619774|ref|NC_017638.1|	3406318	3406342	-	ACACGGTCCAGACTCCTACGGGAGG	801
t0000981	gi|387619774|ref|NC_017638.1|	3892696	3892715	-	TTTACGTCGTCTGGAATACC	799
t0000989	gi|387619774|ref|NC_017638.1|	3417702	3417722	-	TAATCGTCGTCTGGCATTCGC	794
t0000991	gi|387619774|ref|NC_017638.1|	3452009	3452032	-	ACTCGTAGAGTTTTGGACAATCCT	793
t0000997	gi|387619774|ref|NC_017638.1|	224391	224415	+	CAACCTGGGAACTGCATCTGATACT	787
t0000997	gi|387619774|ref|NC_017638.1|	4146383	4146407	+	CAACCTGGGAACTGCATCTGATACT	787
t0000997	gi|387619774|ref|NC_017638.1|	4015255	4015279	+	CAACCTGGGAACTGCATCTGATACT	787
t0000997	gi|387619774|ref|NC_017638.1|	4187871	4187895	+	CAACCTGGGAACTGCATCTGATACT	787
t0000997	gi|387619774|ref|NC_017638.1|	3921532	3921556	+	CAACCTGGGAACTGCATCTGATACT	787
t0000997	gi|387619774|ref|NC_017638.1|	2708423	2708447	-	CAACCTGGGAACTGCATCTGATACT	787
t0000997	gi|387619774|ref|NC_017638.1|	3406025	3406049	-	CAACCTGGGAACTGCATCTGATACT	787
t0001000	gi|387619774|ref|NC_017638.1|	4014686	4014706	+	ACACATGCAAGTCGAACGGTA	785
t0001000	gi|387619774|ref|NC_017638.1|	223822	223842	+	ACACATGCAAGTCGAACGGTA	785
t0001000	gi|387619774|ref|NC_017638.1|	4145814	4145834	+	ACACATGCAAGTCGAACGGTA	785
t0001000	gi|387619774|ref|NC_017638.1|	4187302	4187322	+	ACACATGCAAGTCGAACGGTA	785
t0001000	gi|387619774|ref|NC_017638.1|	2708996	2709016	-	ACACATGCAAGTCGAACGGTA	785
t0001000	gi|387619774|ref|NC_017638.1|	3406598	3406618	-	ACACATGCAAGTCGAACGGTA	785
t0001003	gi|387619774|ref|NC_017638.1|	2733806	2733827	+	ATGTAGTACCGAGGATGTAGGA	783
t0001008	gi|387619774|ref|NC_017638.1|	4404843	4404864	+	ATTTCCGTCGTCGCAAGTTCTG	781
t0001009	gi|387619774|ref|NC_017638.1|	3924457	3924478	+	GAGAGAACTCGGGTGAAGGAAC	781
t0001009	gi|387619774|ref|NC_017638.1|	4018271	4018292	+	GAGAGAACTCGGGTGAAGGAAC	781
t0001009	gi|387619774|ref|NC_017638.1|	227408	227429	+	GAGAGAACTCGGGTGAAGGAAC	781
t0001009	gi|387619774|ref|NC_017638.1|	4149394	4149415	+	GAGAGAACTCGGGTGAAGGAAC	781
t0001009	gi|387619774|ref|NC_017638.1|	4190796	4190817	+	GAGAGAACTCGGGTGAAGGAAC	781
t0001009	gi|387619774|ref|NC_017638.1|	2705424	2705445	-	GAGAGAACTCGGGTGAAGGAAC	781
t0001009	gi|387619774|ref|NC_017638.1|	3403020	3403041	-	GAGAGAACTCGGGTGAAGGAAC	781
t0001012	gi|387619774|ref|NC_017638.1|	4224266	4224283	-	CGAAACGTATGTAGGCCT	779
t0001017	gi|387619774|ref|NC_017638.1|	768087	768104	+	CTGATGATTGCTCTGCCT	777
t0001018	gi|387619774|ref|NC_017638.1|	3361199	3361224	-	ATAATAAAAAACCGGAGCACAGACTC	776
t0001028	gi|387619774|ref|NC_017638.1|	2887594	2887612	-	ATTCCATCGTCTTTTCAAC	767
t0001032	gi|387619774|ref|NC_017638.1|	226520	226543	+	ATGACTTGTGGCTGGGGGTGAAAG	764
t0001032	gi|387619774|ref|NC_017638.1|	4017384	4017407	+	ATGACTTGTGGCTGGGGGTGAAAG	764
t0001032	gi|387619774|ref|NC_017638.1|	3923569	3923592	+	ATGACTTGTGGCTGGGGGTGAAAG	764
t0001032	gi|387619774|ref|NC_017638.1|	4148506	4148529	+	ATGACTTGTGGCTGGGGGTGAAAG	764
t0001032	gi|387619774|ref|NC_017638.1|	4189908	4189931	+	ATGACTTGTGGCTGGGGGTGAAAG	764
t0001032	gi|387619774|ref|NC_017638.1|	2706310	2706333	-	ATGACTTGTGGCTGGGGGTGAAAG	764
t0001032	gi|387619774|ref|NC_017638.1|	3403906	3403929	-	ATGACTTGTGGCTGGGGGTGAAAG	764
t0001034	gi|387619774|ref|NC_017638.1|	747606	747632	+	CAAGAGCTCGCAAGTGAACCCCGGCAC	763
t0001035	gi|387619774|ref|NC_017638.1|	3924892	3924916	+	CTTGACACTGAACATTGAGCCTTGA	763
t0001035	gi|387619774|ref|NC_017638.1|	4149829	4149853	+	CTTGACACTGAACATTGAGCCTTGA	763
t0001035	gi|387619774|ref|NC_017638.1|	227843	227867	+	CTTGACACTGAACATTGAGCCTTGA	763
t0001035	gi|387619774|ref|NC_017638.1|	4191231	4191255	+	CTTGACACTGAACATTGAGCCTTGA	763
t0001035	gi|387619774|ref|NC_017638.1|	4018708	4018732	+	CTTGACACTGAACATTGAGCCTTGA	763
t0001035	gi|387619774|ref|NC_017638.1|	3402582	3402606	-	CTTGACACTGAACATTGAGCCTTGA	763
t0001035	gi|387619774|ref|NC_017638.1|	2704986	2705010	-	CTTGACACTGAACATTGAGCCTTGA	763
t0001038	gi|387619774|ref|NC_017638.1|	4017204	4017222	+	CAGCGACTTATATTCTGTA	761
t0001038	gi|387619774|ref|NC_017638.1|	226340	226358	+	CAGCGACTTATATTCTGTA	761
t0001038	gi|387619774|ref|NC_017638.1|	3923389	3923407	+	CAGCGACTTATATTCTGTA	761
t0001038	gi|387619774|ref|NC_017638.1|	4148326	4148344	+	CAGCGACTTATATTCTGTA	761
t0001038	gi|387619774|ref|NC_017638.1|	4189728	4189746	+	CAGCGACTTATATTCTGTA	761
t0001038	gi|387619774|ref|NC_017638.1|	2706495	2706513	-	CAGCGACTTATATTCTGTA	761
t0001038	gi|387619774|ref|NC_017638.1|	3404091	3404109	-	CAGCGACTTATATTCTGTA	761
t0001048	gi|387619774|ref|NC_017638.1|	2723321	2723340	-	TTATCAAGAAAGTCGATCTC	754
t0001053	gi|387619774|ref|NC_017638.1|	3417703	3417724	-	GCTAATCGTCGTCTGGCATTCG	750
t0001066	gi|387619774|ref|NC_017638.1|	2733502	2733524	+	GGGGCTGATTCTGGATTCGACGG	745
t0001068	gi|387619774|ref|NC_017638.1|	224469	224491	+	GCGTAGAGATCTGGAGGAATACC	743
t0001068	gi|387619774|ref|NC_017638.1|	4146461	4146483	+	GCGTAGAGATCTGGAGGAATACC	743
t0001068	gi|387619774|ref|NC_017638.1|	4015333	4015355	+	GCGTAGAGATCTGGAGGAATACC	743
t0001068	gi|387619774|ref|NC_017638.1|	4187949	4187971	+	GCGTAGAGATCTGGAGGAATACC	743
t0001068	gi|387619774|ref|NC_017638.1|	3921610	3921632	+	GCGTAGAGATCTGGAGGAATACC	743
t0001068	gi|387619774|ref|NC_017638.1|	2708347	2708369	-	GCGTAGAGATCTGGAGGAATACC	743
t0001068	gi|387619774|ref|NC_017638.1|	3405949	3405971	-	GCGTAGAGATCTGGAGGAATACC	743
t0001072	gi|387619774|ref|NC_017638.1|	3924789	3924814	+	ATGGCCAGGCTGTCTCCACCCGAGAC	741
t0001072	gi|387619774|ref|NC_017638.1|	4149726	4149751	+	ATGGCCAGGCTGTCTCCACCCGAGAC	741
t0001072	gi|387619774|ref|NC_017638.1|	227740	227765	+	ATGGCCAGGCTGTCTCCACCCGAGAC	741
t0001072	gi|387619774|ref|NC_017638.1|	4191128	4191153	+	ATGGCCAGGCTGTCTCCACCCGAGAC	741
t0001072	gi|387619774|ref|NC_017638.1|	4018605	4018630	+	ATGGCCAGGCTGTCTCCACCCGAGAC	741
t0001072	gi|387619774|ref|NC_017638.1|	3402684	3402709	-	ATGGCCAGGCTGTCTCCACCCGAGAC	741
t0001072	gi|387619774|ref|NC_017638.1|	2705088	2705113	-	ATGGCCAGGCTGTCTCCACCCGAGAC	741
t0001076	gi|387619774|ref|NC_017638.1|	3924795	3924812	+	AGGCTGTCTCCACCCGAG	737
t0001076	gi|387619774|ref|NC_017638.1|	4149732	4149749	+	AGGCTGTCTCCACCCGAG	737
t0001076	gi|387619774|ref|NC_017638.1|	227746	227763	+	AGGCTGTCTCCACCCGAG	737
t0001076	gi|387619774|ref|NC_017638.1|	4191134	4191151	+	AGGCTGTCTCCACCCGAG	737
t0001076	gi|387619774|ref|NC_017638.1|	4018611	4018628	+	AGGCTGTCTCCACCCGAG	737
t0001076	gi|387619774|ref|NC_017638.1|	3402686	3402703	-	AGGCTGTCTCCACCCGAG	737
t0001076	gi|387619774|ref|NC_017638.1|	2705090	2705107	-	AGGCTGTCTCCACCCGAG	737
t0001082	gi|387619774|ref|NC_017638.1|	750519	750538	+	GTAGCGTAGATATTCTGGTC	735
t0001083	gi|387619774|ref|NC_017638.1|	1740764	1740782	+	GCTACATGGAGATTAACTC	735
t0001084	gi|387619774|ref|NC_017638.1|	3922540	3922557	+	GTCCCCTTCGTCTAGAGG	734
t0001084	gi|387619774|ref|NC_017638.1|	4188879	4188896	+	GTCCCCTTCGTCTAGAGG	734
t0001084	gi|387619774|ref|NC_017638.1|	4147477	4147494	+	GTCCCCTTCGTCTAGAGG	734
t0001084	gi|387619774|ref|NC_017638.1|	2707336	2707353	-	GTCCCCTTCGTCTAGAGG	734
t0001085	gi|387619774|ref|NC_017638.1|	3924790	3924810	+	TGGCCAGGCTGTCTCCACCCG	734
t0001085	gi|387619774|ref|NC_017638.1|	4149727	4149747	+	TGGCCAGGCTGTCTCCACCCG	734
t0001085	gi|387619774|ref|NC_017638.1|	227741	227761	+	TGGCCAGGCTGTCTCCACCCG	734
t0001085	gi|387619774|ref|NC_017638.1|	4191129	4191149	+	TGGCCAGGCTGTCTCCACCCG	734
t0001085	gi|387619774|ref|NC_017638.1|	4018606	4018626	+	TGGCCAGGCTGTCTCCACCCG	734
t0001085	gi|387619774|ref|NC_017638.1|	3402688	3402708	-	TGGCCAGGCTGTCTCCACCCG	734
t0001085	gi|387619774|ref|NC_017638.1|	2705092	2705112	-	TGGCCAGGCTGTCTCCACCCG	734
t0001087	gi|387619774|ref|NC_017638.1|	3426601	3426621	-	ACACCGAGCTGCTGAACCTGC	732
t0001089	gi|387619774|ref|NC_017638.1|	3608818	3608835	-	GAGACTGTTGATAAAACG	730
t0001091	gi|387619774|ref|NC_017638.1|	3423485	3423502	-	ATGGATAAGAAATCTGCT	730
t0001097	gi|387619774|ref|NC_017638.1|	3401486	3401507	-	TCGACTCTGGGTATCAGCACCA	728
t0001102	gi|387619774|ref|NC_017638.1|	190842	190864	+	CTCCGAGGATTTTAGAATGGCTG	726
t0001107	gi|387619774|ref|NC_017638.1|	3401486	3401508	-	TTCGACTCTGGGTATCAGCACCA	724
t0001108	gi|387619774|ref|NC_017638.1|	3925047	3925070	+	GTAGTTTGACTGGGGCGGTCTCCT	723
t0001108	gi|387619774|ref|NC_017638.1|	4149984	4150007	+	GTAGTTTGACTGGGGCGGTCTCCT	723
t0001108	gi|387619774|ref|NC_017638.1|	227998	228021	+	GTAGTTTGACTGGGGCGGTCTCCT	723
t0001108	gi|387619774|ref|NC_017638.1|	4191386	4191409	+	GTAGTTTGACTGGGGCGGTCTCCT	723
t0001108	gi|387619774|ref|NC_017638.1|	4018863	4018886	+	GTAGTTTGACTGGGGCGGTCTCCT	723
t0001108	gi|387619774|ref|NC_017638.1|	2704832	2704855	-	GTAGTTTGACTGGGGCGGTCTCCT	723
t0001108	gi|387619774|ref|NC_017638.1|	3402428	3402451	-	GTAGTTTGACTGGGGCGGTCTCCT	723
t0001110	gi|387619774|ref|NC_017638.1|	4150365	4150387	+	CGTGGGCGCTGGAGAACTGAGGG	723
t0001110	gi|387619774|ref|NC_017638.1|	3925428	3925450	+	CGTGGGCGCTGGAGAACTGAGGG	723
t0001110	gi|387619774|ref|NC_017638.1|	228379	228401	+	CGTGGGCGCTGGAGAACTGAGGG	723
t0001110	gi|387619774|ref|NC_017638.1|	4191767	4191789	+	CGTGGGCGCTGGAGAACTGAGGG	723
t0001110	gi|387619774|ref|NC_017638.1|	4019244	4019266	+	CGTGGGCGCTGGAGAACTGAGGG	723
t0001110	gi|387619774|ref|NC_017638.1|	2704452	2704474	-	CGTGGGCGCTGGAGAACTGAGGG	723
t0001110	gi|387619774|ref|NC_017638.1|	3402048	3402070	-	CGTGGGCGCTGGAGAACTGAGGG	723
t0001111	gi|387619774|ref|NC_017638.1|	3427529	3427547	-	GTGAAGACGTAGAAAAACT	723
t0001121	gi|387619774|ref|NC_017638.1|	224422	224446	+	CTTGAGTCTCGTAGAGGGGGGTAGA	715
t0001121	gi|387619774|ref|NC_017638.1|	4146414	4146438	+	CTTGAGTCTCGTAGAGGGGGGTAGA	715
t0001121	gi|387619774|ref|NC_017638.1|	4015286	4015310	+	CTTGAGTCTCGTAGAGGGGGGTAGA	715
t0001121	gi|387619774|ref|NC_017638.1|	4187902	4187926	+	CTTGAGTCTCGTAGAGGGGGGTAGA	715
t0001121	gi|387619774|ref|NC_017638.1|	3921563	3921587	+	CTTGAGTCTCGTAGAGGGGGGTAGA	715
t0001121	gi|387619774|ref|NC_017638.1|	2708392	2708416	-	CTTGAGTCTCGTAGAGGGGGGTAGA	715
t0001121	gi|387619774|ref|NC_017638.1|	3405994	3406018	-	CTTGAGTCTCGTAGAGGGGGGTAGA	715
t0001124	gi|387619774|ref|NC_017638.1|	3924792	3924814	+	GCCAGGCTGTCTCCACCCGAGAC	714
t0001124	gi|387619774|ref|NC_017638.1|	4149729	4149751	+	GCCAGGCTGTCTCCACCCGAGAC	714
t0001124	gi|387619774|ref|NC_017638.1|	227743	227765	+	GCCAGGCTGTCTCCACCCGAGAC	714
t0001124	gi|387619774|ref|NC_017638.1|	4191131	4191153	+	GCCAGGCTGTCTCCACCCGAGAC	714
t0001124	gi|387619774|ref|NC_017638.1|	4018608	4018630	+	GCCAGGCTGTCTCCACCCGAGAC	714
t0001124	gi|387619774|ref|NC_017638.1|	3402684	3402706	-	GCCAGGCTGTCTCCACCCGAGAC	714
t0001124	gi|387619774|ref|NC_017638.1|	2705088	2705110	-	GCCAGGCTGTCTCCACCCGAGAC	714
t0001132	gi|387619774|ref|NC_017638.1|	3420222	3420243	-	TCAGTGAGCTGTCTGAAGGACA	708
t0001136	gi|387619774|ref|NC_017638.1|	224392	224415	+	AACCTGGGAACTGCATCTGATACT	705
t0001136	gi|387619774|ref|NC_017638.1|	4146384	4146407	+	AACCTGGGAACTGCATCTGATACT	705
t0001136	gi|387619774|ref|NC_017638.1|	4015256	4015279	+	AACCTGGGAACTGCATCTGATACT	705
t0001136	gi|387619774|ref|NC_017638.1|	4187872	4187895	+	AACCTGGGAACTGCATCTGATACT	705
t0001136	gi|387619774|ref|NC_017638.1|	3921533	3921556	+	AACCTGGGAACTGCATCTGATACT	705
t0001136	gi|387619774|ref|NC_017638.1|	2708423	2708446	-	AACCTGGGAACTGCATCTGATACT	705
t0001136	gi|387619774|ref|NC_017638.1|	3406025	3406048	-	AACCTGGGAACTGCATCTGATACT	705
t0001138	gi|387619774|ref|NC_017638.1|	3427685	3427705	-	ATTCGCTGACAACCTGGACAG	704
t0001145	gi|387619774|ref|NC_017638.1|	4150318	4150336	+	CGCGAGCTGGGTTTAGAAC	700
t0001145	gi|387619774|ref|NC_017638.1|	3925381	3925399	+	CGCGAGCTGGGTTTAGAAC	700
t0001145	gi|387619774|ref|NC_017638.1|	228332	228350	+	CGCGAGCTGGGTTTAGAAC	700
t0001145	gi|387619774|ref|NC_017638.1|	4191720	4191738	+	CGCGAGCTGGGTTTAGAAC	700
t0001145	gi|387619774|ref|NC_017638.1|	4019197	4019215	+	CGCGAGCTGGGTTTAGAAC	700
t0001145	gi|387619774|ref|NC_017638.1|	2704503	2704521	-	CGCGAGCTGGGTTTAGAAC	700
t0001145	gi|387619774|ref|NC_017638.1|	3402099	3402117	-	CGCGAGCTGGGTTTAGAAC	700
t0001148	gi|387619774|ref|NC_017638.1|	2887593	2887613	-	TATTCCATCGTCTTTTCAACC	698
t0001152	gi|387619774|ref|NC_017638.1|	3961538	3961556	+	AATCCTGTCGGGCGCGCCA	696
t0001153	gi|387619774|ref|NC_017638.1|	4150263	4150283	+	ATCCTGGGGCTGAAGTAGGTC	695
t0001153	gi|387619774|ref|NC_017638.1|	228277	228297	+	ATCCTGGGGCTGAAGTAGGTC	695
t0001153	gi|387619774|ref|NC_017638.1|	4191665	4191685	+	ATCCTGGGGCTGAAGTAGGTC	695
t0001153	gi|387619774|ref|NC_017638.1|	4019142	4019162	+	ATCCTGGGGCTGAAGTAGGTC	695
t0001153	gi|387619774|ref|NC_017638.1|	2704556	2704576	-	ATCCTGGGGCTGAAGTAGGTC	695
t0001153	gi|387619774|ref|NC_017638.1|	3402152	3402172	-	ATCCTGGGGCTGAAGTAGGTC	695
t0001154	gi|387619774|ref|NC_017638.1|	652894	652918	-	TTACGCCGGAGCTGACATGAAAACC	694
t0001157	gi|387619774|ref|NC_017638.1|	1785935	1785953	-	AAATGCCTGTTATAACTCT	692
t0001159	gi|387619774|ref|NC_017638.1|	4349647	4349666	+	TAACAGATACGGACTTTCTC	692
t0001169	gi|387619774|ref|NC_017638.1|	747606	747630	+	CAAGAGCTCGCAAGTGAACCCCGGC	687
t0001171	gi|387619774|ref|NC_017638.1|	4383685	4383711	+	GTAACAACGTCGTCGTACTGGGCACCC	686
t0001178	gi|387619774|ref|NC_017638.1|	1610530	1610548	+	ACGAATGACCGTCGAAACG	683
t0001183	gi|387619774|ref|NC_017638.1|	3421088	3421106	-	TTGGAACTGGCTGACAACA	682
t0001184	gi|387619774|ref|NC_017638.1|	131702	131726	+	ACTTGTAGAGCTGCTGAAAAACCCG	682
t0001187	gi|387619774|ref|NC_017638.1|	3924725	3924742	+	TAACGGTCCTAAGGTAGC	680
t0001187	gi|387619774|ref|NC_017638.1|	4149662	4149679	+	TAACGGTCCTAAGGTAGC	680
t0001187	gi|387619774|ref|NC_017638.1|	227676	227693	+	TAACGGTCCTAAGGTAGC	680
t0001187	gi|387619774|ref|NC_017638.1|	4191064	4191081	+	TAACGGTCCTAAGGTAGC	680
t0001187	gi|387619774|ref|NC_017638.1|	4018541	4018558	+	TAACGGTCCTAAGGTAGC	680
t0001187	gi|387619774|ref|NC_017638.1|	3402756	3402773	-	TAACGGTCCTAAGGTAGC	680
t0001187	gi|387619774|ref|NC_017638.1|	2705160	2705177	-	TAACGGTCCTAAGGTAGC	680
t0001190	gi|387619774|ref|NC_017638.1|	476957	476979	+	CCGGGATGTAGCTGGCAGGGCCC	678
t0001192	gi|387619774|ref|NC_017638.1|	4017475	4017497	+	TCCGGGGGTAGAGCACTGTTTCG	678
t0001192	gi|387619774|ref|NC_017638.1|	3923660	3923682	+	TCCGGGGGTAGAGCACTGTTTCG	678
t0001192	gi|387619774|ref|NC_017638.1|	4148597	4148619	+	TCCGGGGGTAGAGCACTGTTTCG	678
t0001192	gi|387619774|ref|NC_017638.1|	4189999	4190021	+	TCCGGGGGTAGAGCACTGTTTCG	678
t0001192	gi|387619774|ref|NC_017638.1|	226611	226633	+	TCCGGGGGTAGAGCACTGTTTCG	678
t0001192	gi|387619774|ref|NC_017638.1|	2706220	2706242	-	TCCGGGGGTAGAGCACTGTTTCG	678
t0001192	gi|387619774|ref|NC_017638.1|	3403816	3403838	-	TCCGGGGGTAGAGCACTGTTTCG	678
t0001198	gi|387619774|ref|NC_017638.1|	2046109	2046137	+	TCACTGGTTCGAGTCCAGTCAGAGGAGCC	676
t0001198	gi|387619774|ref|NC_017638.1|	2043700	2043728	+	TCACTGGTTCGAGTCCAGTCAGAGGAGCC	676
t0001198	gi|387619774|ref|NC_017638.1|	2028398	2028426	+	TCACTGGTTCGAGTCCAGTCAGAGGAGCC	676
t0001198	gi|387619774|ref|NC_017638.1|	2041831	2041859	-	TCACTGGTTCGAGTCCAGTCAGAGGAGCC	676
t0001205	gi|387619774|ref|NC_017638.1|	3924455	3924476	+	TTGAGAGAACTCGGGTGAAGGA	673
t0001205	gi|387619774|ref|NC_017638.1|	4018269	4018290	+	TTGAGAGAACTCGGGTGAAGGA	673
t0001205	gi|387619774|ref|NC_017638.1|	227406	227427	+	TTGAGAGAACTCGGGTGAAGGA	673
t0001205	gi|387619774|ref|NC_017638.1|	4149392	4149413	+	TTGAGAGAACTCGGGTGAAGGA	673
t0001205	gi|387619774|ref|NC_017638.1|	4190794	4190815	+	TTGAGAGAACTCGGGTGAAGGA	673
t0001205	gi|387619774|ref|NC_017638.1|	2705426	2705447	-	TTGAGAGAACTCGGGTGAAGGA	673
t0001205	gi|387619774|ref|NC_017638.1|	3403022	3403043	-	TTGAGAGAACTCGGGTGAAGGA	673
t0001207	gi|387619774|ref|NC_017638.1|	4017474	4017496	+	CTCCGGGGGTAGAGCACTGTTTC	672
t0001207	gi|387619774|ref|NC_017638.1|	3923659	3923681	+	CTCCGGGGGTAGAGCACTGTTTC	672
t0001207	gi|387619774|ref|NC_017638.1|	4148596	4148618	+	CTCCGGGGGTAGAGCACTGTTTC	672
t0001207	gi|387619774|ref|NC_017638.1|	4189998	4190020	+	CTCCGGGGGTAGAGCACTGTTTC	672
t0001207	gi|387619774|ref|NC_017638.1|	226610	226632	+	CTCCGGGGGTAGAGCACTGTTTC	672
t0001207	gi|387619774|ref|NC_017638.1|	2706221	2706243	-	CTCCGGGGGTAGAGCACTGTTTC	672
t0001207	gi|387619774|ref|NC_017638.1|	3403817	3403839	-	CTCCGGGGGTAGAGCACTGTTTC	672
t0001209	gi|387619774|ref|NC_017638.1|	2332839	2332857	+	AAAAACTGTATCTCTGCCT	672
t0001210	gi|387619774|ref|NC_017638.1|	226479	226500	+	TAACTGGAGGACCGAACCGACT	672
t0001210	gi|387619774|ref|NC_017638.1|	4017343	4017364	+	TAACTGGAGGACCGAACCGACT	672
t0001210	gi|387619774|ref|NC_017638.1|	3923528	3923549	+	TAACTGGAGGACCGAACCGACT	672
t0001210	gi|387619774|ref|NC_017638.1|	4148465	4148486	+	TAACTGGAGGACCGAACCGACT	672
t0001210	gi|387619774|ref|NC_017638.1|	4189867	4189888	+	TAACTGGAGGACCGAACCGACT	672
t0001210	gi|387619774|ref|NC_017638.1|	2706353	2706374	-	TAACTGGAGGACCGAACCGACT	672
t0001210	gi|387619774|ref|NC_017638.1|	3403949	3403970	-	TAACTGGAGGACCGAACCGACT	672
t0001211	gi|387619774|ref|NC_017638.1|	4476175	4476199	+	GCCGAAGTGGCGAAATCGGTAGACG	671
t0001213	gi|387619774|ref|NC_017638.1|	202645	202663	+	TTTTGTATCGTTGGACCCC	670
t0001216	gi|387619774|ref|NC_017638.1|	751743	751762	+	TTCACCTGCACTGTAGACCG	669
t0001220	gi|387619774|ref|NC_017638.1|	3924808	3924831	+	CCGAGACTCAGTGAAATTGAACTC	667
t0001220	gi|387619774|ref|NC_017638.1|	4149745	4149768	+	CCGAGACTCAGTGAAATTGAACTC	667
t0001220	gi|387619774|ref|NC_017638.1|	227759	227782	+	CCGAGACTCAGTGAAATTGAACTC	667
t0001220	gi|387619774|ref|NC_017638.1|	4191147	4191170	+	CCGAGACTCAGTGAAATTGAACTC	667
t0001220	gi|387619774|ref|NC_017638.1|	4018624	4018647	+	CCGAGACTCAGTGAAATTGAACTC	667
t0001220	gi|387619774|ref|NC_017638.1|	3402667	3402690	-	CCGAGACTCAGTGAAATTGAACTC	667
t0001220	gi|387619774|ref|NC_017638.1|	2705071	2705094	-	CCGAGACTCAGTGAAATTGAACTC	667
t0001221	gi|387619774|ref|NC_017638.1|	367901	367919	-	TTATACGATGTCGCAGAGT	666
t0001223	gi|387619774|ref|NC_017638.1|	3426617	3426634	-	GTTGAAGAGCTGAACACC	664
t0001228	gi|387619774|ref|NC_017638.1|	2976937	2976964	-	GCGGGCGTAGTTCAATGGTAGAACGAGA	661
t0001230	gi|387619774|ref|NC_017638.1|	3618460	3618478	+	CTACGACGTGTTCCTGAAC	661
t0001233	gi|387619774|ref|NC_017638.1|	1849837	1849856	-	ATTGTGACCAAACTCAAACT	659
t0001234	gi|387619774|ref|NC_017638.1|	2722569	2722589	-	ACCTGAACTTCTGGAAAACCT	658
t0001236	gi|387619774|ref|NC_017638.1|	742224	742245	-	TTGCCCGTCCGCGTCAGCTGTA	658
t0001237	gi|387619774|ref|NC_017638.1|	3924790	3924811	+	TGGCCAGGCTGTCTCCACCCGA	658
t0001237	gi|387619774|ref|NC_017638.1|	4149727	4149748	+	TGGCCAGGCTGTCTCCACCCGA	658
t0001237	gi|387619774|ref|NC_017638.1|	227741	227762	+	TGGCCAGGCTGTCTCCACCCGA	658
t0001237	gi|387619774|ref|NC_017638.1|	4191129	4191150	+	TGGCCAGGCTGTCTCCACCCGA	658
t0001237	gi|387619774|ref|NC_017638.1|	4018606	4018627	+	TGGCCAGGCTGTCTCCACCCGA	658
t0001237	gi|387619774|ref|NC_017638.1|	3402687	3402708	-	TGGCCAGGCTGTCTCCACCCGA	658
t0001237	gi|387619774|ref|NC_017638.1|	2705091	2705112	-	TGGCCAGGCTGTCTCCACCCGA	658
t0001238	gi|387619774|ref|NC_017638.1|	367257	367275	+	AAAACCGGACATGGCACTC	657
t0001246	gi|387619774|ref|NC_017638.1|	517824	517842	-	GTTGATCGGCACATGAACC	656
t0001248	gi|387619774|ref|NC_017638.1|	3427527	3427546	-	TGAAGACGTAGAAAAACTGC	655
t0001251	gi|387619774|ref|NC_017638.1|	4404844	4404863	+	TTTCCGTCGTCGCAAGTTCT	654
t0001257	gi|387619774|ref|NC_017638.1|	3451966	3451990	-	TTCCATGCCACGTCGTCGCGTCATT	649
t0001265	gi|387619774|ref|NC_017638.1|	224470	224493	+	CGTAGAGATCTGGAGGAATACCGG	646
t0001265	gi|387619774|ref|NC_017638.1|	4146462	4146485	+	CGTAGAGATCTGGAGGAATACCGG	646
t0001265	gi|387619774|ref|NC_017638.1|	4015334	4015357	+	CGTAGAGATCTGGAGGAATACCGG	646
t0001265	gi|387619774|ref|NC_017638.1|	4187950	4187973	+	CGTAGAGATCTGGAGGAATACCGG	646
t0001265	gi|387619774|ref|NC_017638.1|	3921611	3921634	+	CGTAGAGATCTGGAGGAATACCGG	646
t0001265	gi|387619774|ref|NC_017638.1|	2708345	2708368	-	CGTAGAGATCTGGAGGAATACCGG	646
t0001265	gi|387619774|ref|NC_017638.1|	3405947	3405970	-	CGTAGAGATCTGGAGGAATACCGG	646
t0001266	gi|387619774|ref|NC_017638.1|	455226	455243	+	AACTGTCGGCGCTTTTCC	645
t0001272	gi|387619774|ref|NC_017638.1|	2733502	2733525	+	GGGGCTGATTCTGGATTCGACGGG	643
t0001274	gi|387619774|ref|NC_017638.1|	224466	224486	+	AATGCGTAGAGATCTGGAGGA	642
t0001274	gi|387619774|ref|NC_017638.1|	4146458	4146478	+	AATGCGTAGAGATCTGGAGGA	642
t0001274	gi|387619774|ref|NC_017638.1|	4015330	4015350	+	AATGCGTAGAGATCTGGAGGA	642
t0001274	gi|387619774|ref|NC_017638.1|	4187946	4187966	+	AATGCGTAGAGATCTGGAGGA	642
t0001274	gi|387619774|ref|NC_017638.1|	3921607	3921627	+	AATGCGTAGAGATCTGGAGGA	642
t0001274	gi|387619774|ref|NC_017638.1|	2708352	2708372	-	AATGCGTAGAGATCTGGAGGA	642
t0001274	gi|387619774|ref|NC_017638.1|	3405954	3405974	-	AATGCGTAGAGATCTGGAGGA	642
t0001281	gi|387619774|ref|NC_017638.1|	3419580	3419597	-	TTTGTTGGAGAAAGAAAA	640
t0001282	gi|387619774|ref|NC_017638.1|	4158885	4158905	+	TTTGTTCGTTGGAGCCTGGCC	640
t0001285	gi|387619774|ref|NC_017638.1|	3423332	3423351	-	CTTCTACTGTAGAAAAAGCT	638
t0001291	gi|387619774|ref|NC_017638.1|	3924792	3924812	+	GCCAGGCTGTCTCCACCCGAG	636
t0001291	gi|387619774|ref|NC_017638.1|	4149729	4149749	+	GCCAGGCTGTCTCCACCCGAG	636
t0001291	gi|387619774|ref|NC_017638.1|	227743	227763	+	GCCAGGCTGTCTCCACCCGAG	636
t0001291	gi|387619774|ref|NC_017638.1|	4191131	4191151	+	GCCAGGCTGTCTCCACCCGAG	636
t0001291	gi|387619774|ref|NC_017638.1|	4018608	4018628	+	GCCAGGCTGTCTCCACCCGAG	636
t0001291	gi|387619774|ref|NC_017638.1|	3402686	3402706	-	GCCAGGCTGTCTCCACCCGAG	636
t0001291	gi|387619774|ref|NC_017638.1|	2705090	2705110	-	GCCAGGCTGTCTCCACCCGAG	636
t0001293	gi|387619774|ref|NC_017638.1|	3420230	3420251	-	TGTTAAGATCAGTGAGCTGTCT	635
t0001296	gi|387619774|ref|NC_017638.1|	224471	224491	+	GTAGAGATCTGGAGGAATACC	634
t0001296	gi|387619774|ref|NC_017638.1|	4146463	4146483	+	GTAGAGATCTGGAGGAATACC	634
t0001296	gi|387619774|ref|NC_017638.1|	4015335	4015355	+	GTAGAGATCTGGAGGAATACC	634
t0001296	gi|387619774|ref|NC_017638.1|	4187951	4187971	+	GTAGAGATCTGGAGGAATACC	634
t0001296	gi|387619774|ref|NC_017638.1|	3921612	3921632	+	GTAGAGATCTGGAGGAATACC	634
t0001296	gi|387619774|ref|NC_017638.1|	2708347	2708367	-	GTAGAGATCTGGAGGAATACC	634
t0001296	gi|387619774|ref|NC_017638.1|	3405949	3405969	-	GTAGAGATCTGGAGGAATACC	634
t0001300	gi|387619774|ref|NC_017638.1|	1614967	1614988	+	TTCCTGTATACCTGAAACGACA	632
t0001300	gi|387619774|ref|NC_017638.1|	1416672	1416693	-	TTCCTGTATACCTGAAACGACA	632
t0001301	gi|387619774|ref|NC_017638.1|	2353906	2353923	+	CCATCTGACAGAACGCCT	632
t0001305	gi|387619774|ref|NC_017638.1|	4150366	4150389	+	GTGGGCGCTGGAGAACTGAGGGGG	627
t0001305	gi|387619774|ref|NC_017638.1|	3925429	3925452	+	GTGGGCGCTGGAGAACTGAGGGGG	627
t0001305	gi|387619774|ref|NC_017638.1|	228380	228403	+	GTGGGCGCTGGAGAACTGAGGGGG	627
t0001305	gi|387619774|ref|NC_017638.1|	4191768	4191791	+	GTGGGCGCTGGAGAACTGAGGGGG	627
t0001305	gi|387619774|ref|NC_017638.1|	4019245	4019268	+	GTGGGCGCTGGAGAACTGAGGGGG	627
t0001305	gi|387619774|ref|NC_017638.1|	2704450	2704473	-	GTGGGCGCTGGAGAACTGAGGGGG	627
t0001305	gi|387619774|ref|NC_017638.1|	3402046	3402069	-	GTGGGCGCTGGAGAACTGAGGGGG	627
t0001306	gi|387619774|ref|NC_017638.1|	3924565	3924584	+	ATACCAGCTGGCTGCAACTG	627
t0001306	gi|387619774|ref|NC_017638.1|	4018379	4018398	+	ATACCAGCTGGCTGCAACTG	627
t0001306	gi|387619774|ref|NC_017638.1|	4149502	4149521	+	ATACCAGCTGGCTGCAACTG	627
t0001306	gi|387619774|ref|NC_017638.1|	227516	227535	+	ATACCAGCTGGCTGCAACTG	627
t0001306	gi|387619774|ref|NC_017638.1|	4190904	4190923	+	ATACCAGCTGGCTGCAACTG	627
t0001306	gi|387619774|ref|NC_017638.1|	3402914	3402933	-	ATACCAGCTGGCTGCAACTG	627
t0001306	gi|387619774|ref|NC_017638.1|	2705318	2705337	-	ATACCAGCTGGCTGCAACTG	627
t0001312	gi|387619774|ref|NC_017638.1|	225247	225267	+	ATTCATGACTGGGGTGAAGTC	625
t0001312	gi|387619774|ref|NC_017638.1|	4147239	4147259	+	ATTCATGACTGGGGTGAAGTC	625
t0001312	gi|387619774|ref|NC_017638.1|	4016111	4016131	+	ATTCATGACTGGGGTGAAGTC	625
t0001312	gi|387619774|ref|NC_017638.1|	4188727	4188747	+	ATTCATGACTGGGGTGAAGTC	625
t0001312	gi|387619774|ref|NC_017638.1|	3922388	3922408	+	ATTCATGACTGGGGTGAAGTC	625
t0001312	gi|387619774|ref|NC_017638.1|	2707571	2707591	-	ATTCATGACTGGGGTGAAGTC	625
t0001312	gi|387619774|ref|NC_017638.1|	3405173	3405193	-	ATTCATGACTGGGGTGAAGTC	625
t0001314	gi|387619774|ref|NC_017638.1|	3945492	3945518	+	TTTACCCCAAGTTTAAGAACTCACACC	623
t0001316	gi|387619774|ref|NC_017638.1|	3451966	3451992	-	ATTTCCATGCCACGTCGTCGCGTCATT	622
t0001325	gi|387619774|ref|NC_017638.1|	226520	226545	+	ATGACTTGTGGCTGGGGGTGAAAGGC	618
t0001325	gi|387619774|ref|NC_017638.1|	4017384	4017409	+	ATGACTTGTGGCTGGGGGTGAAAGGC	618
t0001325	gi|387619774|ref|NC_017638.1|	3923569	3923594	+	ATGACTTGTGGCTGGGGGTGAAAGGC	618
t0001325	gi|387619774|ref|NC_017638.1|	4148506	4148531	+	ATGACTTGTGGCTGGGGGTGAAAGGC	618
t0001325	gi|387619774|ref|NC_017638.1|	4189908	4189933	+	ATGACTTGTGGCTGGGGGTGAAAGGC	618
t0001325	gi|387619774|ref|NC_017638.1|	2706308	2706333	-	ATGACTTGTGGCTGGGGGTGAAAGGC	618
t0001325	gi|387619774|ref|NC_017638.1|	3403904	3403929	-	ATGACTTGTGGCTGGGGGTGAAAGGC	618
t0001329	gi|387619774|ref|NC_017638.1|	358148	358165	+	CACTGAACTCGTAGGCCT	615
t0001329	gi|387619774|ref|NC_017638.1|	357948	357965	+	CACTGAACTCGTAGGCCT	615
t0001329	gi|387619774|ref|NC_017638.1|	4464131	4464148	-	CACTGAACTCGTAGGCCT	615
t0001335	gi|387619774|ref|NC_017638.1|	3924785	3924810	+	AATGATGGCCAGGCTGTCTCCACCCG	613
t0001335	gi|387619774|ref|NC_017638.1|	4149722	4149747	+	AATGATGGCCAGGCTGTCTCCACCCG	613
t0001335	gi|387619774|ref|NC_017638.1|	227736	227761	+	AATGATGGCCAGGCTGTCTCCACCCG	613
t0001335	gi|387619774|ref|NC_017638.1|	4191124	4191149	+	AATGATGGCCAGGCTGTCTCCACCCG	613
t0001335	gi|387619774|ref|NC_017638.1|	4018601	4018626	+	AATGATGGCCAGGCTGTCTCCACCCG	613
t0001335	gi|387619774|ref|NC_017638.1|	3402688	3402713	-	AATGATGGCCAGGCTGTCTCCACCCG	613
t0001335	gi|387619774|ref|NC_017638.1|	2705092	2705117	-	AATGATGGCCAGGCTGTCTCCACCCG	613
t0001336	gi|387619774|ref|NC_017638.1|	3286451	3286471	-	TTCTGTACTTGAGCTTGATCC	613
t0001340	gi|387619774|ref|NC_017638.1|	4165708	4165727	+	ACACCCGGTACTGCTGAACC	612
t0001342	gi|387619774|ref|NC_017638.1|	226520	226544	+	ATGACTTGTGGCTGGGGGTGAAAGG	612
t0001342	gi|387619774|ref|NC_017638.1|	4017384	4017408	+	ATGACTTGTGGCTGGGGGTGAAAGG	612
t0001342	gi|387619774|ref|NC_017638.1|	3923569	3923593	+	ATGACTTGTGGCTGGGGGTGAAAGG	612
t0001342	gi|387619774|ref|NC_017638.1|	4148506	4148530	+	ATGACTTGTGGCTGGGGGTGAAAGG	612
t0001342	gi|387619774|ref|NC_017638.1|	4189908	4189932	+	ATGACTTGTGGCTGGGGGTGAAAGG	612
t0001342	gi|387619774|ref|NC_017638.1|	2706309	2706333	-	ATGACTTGTGGCTGGGGGTGAAAGG	612
t0001342	gi|387619774|ref|NC_017638.1|	3403905	3403929	-	ATGACTTGTGGCTGGGGGTGAAAGG	612
t0001345	gi|387619774|ref|NC_017638.1|	3451968	3451986	-	ATGCCACGTCGTCGCGTCA	611
t0001351	gi|387619774|ref|NC_017638.1|	4017475	4017496	+	TCCGGGGGTAGAGCACTGTTTC	608
t0001351	gi|387619774|ref|NC_017638.1|	3923660	3923681	+	TCCGGGGGTAGAGCACTGTTTC	608
t0001351	gi|387619774|ref|NC_017638.1|	4148597	4148618	+	TCCGGGGGTAGAGCACTGTTTC	608
t0001351	gi|387619774|ref|NC_017638.1|	4189999	4190020	+	TCCGGGGGTAGAGCACTGTTTC	608
t0001351	gi|387619774|ref|NC_017638.1|	226611	226632	+	TCCGGGGGTAGAGCACTGTTTC	608
t0001351	gi|387619774|ref|NC_017638.1|	2706221	2706242	-	TCCGGGGGTAGAGCACTGTTTC	608
t0001351	gi|387619774|ref|NC_017638.1|	3403817	3403838	-	TCCGGGGGTAGAGCACTGTTTC	608
t0001353	gi|387619774|ref|NC_017638.1|	4150364	4150386	+	CCGTGGGCGCTGGAGAACTGAGG	608
t0001353	gi|387619774|ref|NC_017638.1|	3925427	3925449	+	CCGTGGGCGCTGGAGAACTGAGG	608
t0001353	gi|387619774|ref|NC_017638.1|	228378	228400	+	CCGTGGGCGCTGGAGAACTGAGG	608
t0001353	gi|387619774|ref|NC_017638.1|	4191766	4191788	+	CCGTGGGCGCTGGAGAACTGAGG	608
t0001353	gi|387619774|ref|NC_017638.1|	4019243	4019265	+	CCGTGGGCGCTGGAGAACTGAGG	608
t0001353	gi|387619774|ref|NC_017638.1|	2704453	2704475	-	CCGTGGGCGCTGGAGAACTGAGG	608
t0001353	gi|387619774|ref|NC_017638.1|	3402049	3402071	-	CCGTGGGCGCTGGAGAACTGAGG	608
t0001380	gi|387619774|ref|NC_017638.1|	4159186	4159208	+	ATTCCCGTGGCGTAACTGTAGAT	593
t0001384	gi|387619774|ref|NC_017638.1|	1248517	1248541	+	TTTCAAGATTAGCCCCCGTTCTGTT	592
t0001386	gi|387619774|ref|NC_017638.1|	3924736	3924759	+	AGGTAGCGAAATTCCTTGTCGGGT	592
t0001386	gi|387619774|ref|NC_017638.1|	4149673	4149696	+	AGGTAGCGAAATTCCTTGTCGGGT	592
t0001386	gi|387619774|ref|NC_017638.1|	227687	227710	+	AGGTAGCGAAATTCCTTGTCGGGT	592
t0001386	gi|387619774|ref|NC_017638.1|	4191075	4191098	+	AGGTAGCGAAATTCCTTGTCGGGT	592
t0001386	gi|387619774|ref|NC_017638.1|	4018552	4018575	+	AGGTAGCGAAATTCCTTGTCGGGT	592
t0001386	gi|387619774|ref|NC_017638.1|	3402739	3402762	-	AGGTAGCGAAATTCCTTGTCGGGT	592
t0001386	gi|387619774|ref|NC_017638.1|	2705143	2705166	-	AGGTAGCGAAATTCCTTGTCGGGT	592
t0001395	gi|387619774|ref|NC_017638.1|	13128	13149	+	TTGCACTGCAGGACGCTGGCCT	588
t0001396	gi|387619774|ref|NC_017638.1|	3924448	3924469	+	AAGGCGCTTGAGAGAACTCGGG	587
t0001396	gi|387619774|ref|NC_017638.1|	4018262	4018283	+	AAGGCGCTTGAGAGAACTCGGG	587
t0001396	gi|387619774|ref|NC_017638.1|	227399	227420	+	AAGGCGCTTGAGAGAACTCGGG	587
t0001396	gi|387619774|ref|NC_017638.1|	4149385	4149406	+	AAGGCGCTTGAGAGAACTCGGG	587
t0001396	gi|387619774|ref|NC_017638.1|	4190787	4190808	+	AAGGCGCTTGAGAGAACTCGGG	587
t0001396	gi|387619774|ref|NC_017638.1|	2705433	2705454	-	AAGGCGCTTGAGAGAACTCGGG	587
t0001396	gi|387619774|ref|NC_017638.1|	3403029	3403050	-	AAGGCGCTTGAGAGAACTCGGG	587
t0001398	gi|387619774|ref|NC_017638.1|	367250	367275	+	TTTGTTGAAAACCGGACATGGCACTC	586
t0001405	gi|387619774|ref|NC_017638.1|	225056	225079	+	ATAAAGTGCGTCGTAGTCCGGATT	583
t0001405	gi|387619774|ref|NC_017638.1|	4147048	4147071	+	ATAAAGTGCGTCGTAGTCCGGATT	583
t0001405	gi|387619774|ref|NC_017638.1|	4015920	4015943	+	ATAAAGTGCGTCGTAGTCCGGATT	583
t0001405	gi|387619774|ref|NC_017638.1|	4188536	4188559	+	ATAAAGTGCGTCGTAGTCCGGATT	583
t0001405	gi|387619774|ref|NC_017638.1|	3922197	3922220	+	ATAAAGTGCGTCGTAGTCCGGATT	583
t0001405	gi|387619774|ref|NC_017638.1|	2707759	2707782	-	ATAAAGTGCGTCGTAGTCCGGATT	583
t0001405	gi|387619774|ref|NC_017638.1|	3405361	3405384	-	ATAAAGTGCGTCGTAGTCCGGATT	583
t0001413	gi|387619774|ref|NC_017638.1|	3451967	3451991	-	TTTCCATGCCACGTCGTCGCGTCAT	581
t0001416	gi|387619774|ref|NC_017638.1|	3945505	3945524	+	TAAGAACTCACACCACTATG	580
t0001417	gi|387619774|ref|NC_017638.1|	358154	358171	+	ACTCGTAGGCCTGATAAG	580
t0001417	gi|387619774|ref|NC_017638.1|	357954	357971	+	ACTCGTAGGCCTGATAAG	580
t0001417	gi|387619774|ref|NC_017638.1|	4464125	4464142	-	ACTCGTAGGCCTGATAAG	580
t0001423	gi|387619774|ref|NC_017638.1|	3302886	3302905	-	TTCCCGCATCAGATGACTGT	577
t0001427	gi|387619774|ref|NC_017638.1|	751743	751763	+	TTCACCTGCACTGTAGACCGG	575
t0001429	gi|387619774|ref|NC_017638.1|	1847206	1847225	+	TAAAATGAAGTTAAAGGACT	575
t0001430	gi|387619774|ref|NC_017638.1|	3417701	3417727	-	GTTGCTAATCGTCGTCTGGCATTCGCC	575
t0001436	gi|387619774|ref|NC_017638.1|	3924789	3924815	+	ATGGCCAGGCTGTCTCCACCCGAGACT	574
t0001436	gi|387619774|ref|NC_017638.1|	4149726	4149752	+	ATGGCCAGGCTGTCTCCACCCGAGACT	574
t0001436	gi|387619774|ref|NC_017638.1|	227740	227766	+	ATGGCCAGGCTGTCTCCACCCGAGACT	574
t0001436	gi|387619774|ref|NC_017638.1|	4191128	4191154	+	ATGGCCAGGCTGTCTCCACCCGAGACT	574
t0001436	gi|387619774|ref|NC_017638.1|	4018605	4018631	+	ATGGCCAGGCTGTCTCCACCCGAGACT	574
t0001436	gi|387619774|ref|NC_017638.1|	3402683	3402709	-	ATGGCCAGGCTGTCTCCACCCGAGACT	574
t0001436	gi|387619774|ref|NC_017638.1|	2705087	2705113	-	ATGGCCAGGCTGTCTCCACCCGAGACT	574
t0001439	gi|387619774|ref|NC_017638.1|	3862221	3862239	+	TCAAGTTTAGGTAGAAATC	573
t0001447	gi|387619774|ref|NC_017638.1|	747397	747417	+	AAACCGTAGGCCTGATAAGAC	570
t0001447	gi|387619774|ref|NC_017638.1|	377780	377800	-	AAACCGTAGGCCTGATAAGAC	570
t0001448	gi|387619774|ref|NC_017638.1|	751750	751768	+	GCACTGTAGACCGGATAAG	569
t0001453	gi|387619774|ref|NC_017638.1|	4017474	4017491	+	CTCCGGGGGTAGAGCACT	567
t0001453	gi|387619774|ref|NC_017638.1|	3923659	3923676	+	CTCCGGGGGTAGAGCACT	567
t0001453	gi|387619774|ref|NC_017638.1|	4148596	4148613	+	CTCCGGGGGTAGAGCACT	567
t0001453	gi|387619774|ref|NC_017638.1|	4189998	4190015	+	CTCCGGGGGTAGAGCACT	567
t0001453	gi|387619774|ref|NC_017638.1|	226610	226627	+	CTCCGGGGGTAGAGCACT	567
t0001453	gi|387619774|ref|NC_017638.1|	2706226	2706243	-	CTCCGGGGGTAGAGCACT	567
t0001453	gi|387619774|ref|NC_017638.1|	3403822	3403839	-	CTCCGGGGGTAGAGCACT	567
t0001466	gi|387619774|ref|NC_017638.1|	1826072	1826094	+	ATTCCTCGGCTTTGAACAAACCT	561
t0001467	gi|387619774|ref|NC_017638.1|	3925194	3925211	+	ATAGTGATCCGGTGGTTC	560
t0001467	gi|387619774|ref|NC_017638.1|	4150131	4150148	+	ATAGTGATCCGGTGGTTC	560
t0001467	gi|387619774|ref|NC_017638.1|	228145	228162	+	ATAGTGATCCGGTGGTTC	560
t0001467	gi|387619774|ref|NC_017638.1|	4191533	4191550	+	ATAGTGATCCGGTGGTTC	560
t0001467	gi|387619774|ref|NC_017638.1|	4019010	4019027	+	ATAGTGATCCGGTGGTTC	560
t0001467	gi|387619774|ref|NC_017638.1|	2704691	2704708	-	ATAGTGATCCGGTGGTTC	560
t0001467	gi|387619774|ref|NC_017638.1|	3402287	3402304	-	ATAGTGATCCGGTGGTTC	560
t0001468	gi|387619774|ref|NC_017638.1|	1846865	1846883	+	ATCTGTAGTTGACCTGACC	560
t0001472	gi|387619774|ref|NC_017638.1|	3626200	3626220	+	TTAGATAAGAACTCTCTCACT	559
t0001472	gi|387619774|ref|NC_017638.1|	3625770	3625790	+	TTAGATAAGAACTCTCTCACT	559
t0001473	gi|387619774|ref|NC_017638.1|	4014636	4014653	+	AAATTGAAGAGTTTGATC	558
t0001473	gi|387619774|ref|NC_017638.1|	223772	223789	+	AAATTGAAGAGTTTGATC	558
t0001473	gi|387619774|ref|NC_017638.1|	4145764	4145781	+	AAATTGAAGAGTTTGATC	558
t0001473	gi|387619774|ref|NC_017638.1|	4187252	4187269	+	AAATTGAAGAGTTTGATC	558
t0001473	gi|387619774|ref|NC_017638.1|	3920913	3920930	+	AAATTGAAGAGTTTGATC	558
t0001473	gi|387619774|ref|NC_017638.1|	2709049	2709066	-	AAATTGAAGAGTTTGATC	558
t0001473	gi|387619774|ref|NC_017638.1|	3406651	3406668	-	AAATTGAAGAGTTTGATC	558
t0001474	gi|387619774|ref|NC_017638.1|	3421084	3421106	-	TTGGAACTGGCTGACAACAATTT	558
t0001475	gi|387619774|ref|NC_017638.1|	4242279	4242296	+	ATTCATCGTGCTGTACCC	558
t0001476	gi|387619774|ref|NC_017638.1|	3417788	3417805	-	ATCAAGACGACTCTGCCT	558
t0001477	gi|387619774|ref|NC_017638.1|	224469	224493	+	GCGTAGAGATCTGGAGGAATACCGG	558
t0001477	gi|387619774|ref|NC_017638.1|	4146461	4146485	+	GCGTAGAGATCTGGAGGAATACCGG	558
t0001477	gi|387619774|ref|NC_017638.1|	4015333	4015357	+	GCGTAGAGATCTGGAGGAATACCGG	558
t0001477	gi|387619774|ref|NC_017638.1|	4187949	4187973	+	GCGTAGAGATCTGGAGGAATACCGG	558
t0001477	gi|387619774|ref|NC_017638.1|	3921610	3921634	+	GCGTAGAGATCTGGAGGAATACCGG	558
t0001477	gi|387619774|ref|NC_017638.1|	2708345	2708369	-	GCGTAGAGATCTGGAGGAATACCGG	558
t0001477	gi|387619774|ref|NC_017638.1|	3405947	3405971	-	GCGTAGAGATCTGGAGGAATACCGG	558
t0001480	gi|387619774|ref|NC_017638.1|	3925099	3925124	+	TTGGCTAATCCTGGTCGGACATCAGG	557
t0001480	gi|387619774|ref|NC_017638.1|	4150036	4150061	+	TTGGCTAATCCTGGTCGGACATCAGG	557
t0001480	gi|387619774|ref|NC_017638.1|	228050	228075	+	TTGGCTAATCCTGGTCGGACATCAGG	557
t0001480	gi|387619774|ref|NC_017638.1|	4191438	4191463	+	TTGGCTAATCCTGGTCGGACATCAGG	557
t0001480	gi|387619774|ref|NC_017638.1|	4018915	4018940	+	TTGGCTAATCCTGGTCGGACATCAGG	557
t0001480	gi|387619774|ref|NC_017638.1|	2704778	2704803	-	TTGGCTAATCCTGGTCGGACATCAGG	557
t0001480	gi|387619774|ref|NC_017638.1|	3402374	3402399	-	TTGGCTAATCCTGGTCGGACATCAGG	557
t0001485	gi|387619774|ref|NC_017638.1|	3425333	3425357	-	TTTGGAGTAGTACGATGGCGAAACT	556
t0001487	gi|387619774|ref|NC_017638.1|	836225	836243	-	ACACCTGTAAAACGCACTG	555
t0001491	gi|387619774|ref|NC_017638.1|	3961539	3961556	+	ATCCTGTCGGGCGCGCCA	552
t0001493	gi|387619774|ref|NC_017638.1|	2920675	2920694	+	GTTGTGTTGTTGTGTTTGCA	551
t0001494	gi|387619774|ref|NC_017638.1|	3924791	3924816	+	GGCCAGGCTGTCTCCACCCGAGACTC	551
t0001494	gi|387619774|ref|NC_017638.1|	4149728	4149753	+	GGCCAGGCTGTCTCCACCCGAGACTC	551
t0001494	gi|387619774|ref|NC_017638.1|	227742	227767	+	GGCCAGGCTGTCTCCACCCGAGACTC	551
t0001494	gi|387619774|ref|NC_017638.1|	4191130	4191155	+	GGCCAGGCTGTCTCCACCCGAGACTC	551
t0001494	gi|387619774|ref|NC_017638.1|	4018607	4018632	+	GGCCAGGCTGTCTCCACCCGAGACTC	551
t0001494	gi|387619774|ref|NC_017638.1|	3402682	3402707	-	GGCCAGGCTGTCTCCACCCGAGACTC	551
t0001494	gi|387619774|ref|NC_017638.1|	2705086	2705111	-	GGCCAGGCTGTCTCCACCCGAGACTC	551
t0001499	gi|387619774|ref|NC_017638.1|	367514	367534	-	TTGCTGTGGAAGCTGCCTGCA	549
t0001500	gi|387619774|ref|NC_017638.1|	3626199	3626220	+	GTTAGATAAGAACTCTCTCACT	549
t0001500	gi|387619774|ref|NC_017638.1|	3625769	3625790	+	GTTAGATAAGAACTCTCTCACT	549
t0001506	gi|387619774|ref|NC_017638.1|	4014658	4014683	+	CTCAGATTGAACGCTGGCGGCAGGCC	547
t0001506	gi|387619774|ref|NC_017638.1|	223794	223819	+	CTCAGATTGAACGCTGGCGGCAGGCC	547
t0001506	gi|387619774|ref|NC_017638.1|	4145786	4145811	+	CTCAGATTGAACGCTGGCGGCAGGCC	547
t0001506	gi|387619774|ref|NC_017638.1|	4187274	4187299	+	CTCAGATTGAACGCTGGCGGCAGGCC	547
t0001506	gi|387619774|ref|NC_017638.1|	3920935	3920960	+	CTCAGATTGAACGCTGGCGGCAGGCC	547
t0001506	gi|387619774|ref|NC_017638.1|	2709019	2709044	-	CTCAGATTGAACGCTGGCGGCAGGCC	547
t0001506	gi|387619774|ref|NC_017638.1|	3406621	3406646	-	CTCAGATTGAACGCTGGCGGCAGGCC	547
t0001510	gi|387619774|ref|NC_017638.1|	4016246	4016276	+	AGGCTTGTAGCTCAGGTGGTTAGAGCGCACC	544
t0001510	gi|387619774|ref|NC_017638.1|	225382	225412	+	AGGCTTGTAGCTCAGGTGGTTAGAGCGCACC	544
t0001510	gi|387619774|ref|NC_017638.1|	3405028	3405058	-	AGGCTTGTAGCTCAGGTGGTTAGAGCGCACC	544
t0001511	gi|387619774|ref|NC_017638.1|	839410	839427	+	TTAGGACTTATTTGAATC	544
t0001512	gi|387619774|ref|NC_017638.1|	3925051	3925070	+	TTTGACTGGGGCGGTCTCCT	543
t0001512	gi|387619774|ref|NC_017638.1|	4149988	4150007	+	TTTGACTGGGGCGGTCTCCT	543
t0001512	gi|387619774|ref|NC_017638.1|	228002	228021	+	TTTGACTGGGGCGGTCTCCT	543
t0001512	gi|387619774|ref|NC_017638.1|	4191390	4191409	+	TTTGACTGGGGCGGTCTCCT	543
t0001512	gi|387619774|ref|NC_017638.1|	4018867	4018886	+	TTTGACTGGGGCGGTCTCCT	543
t0001512	gi|387619774|ref|NC_017638.1|	2704832	2704851	-	TTTGACTGGGGCGGTCTCCT	543
t0001512	gi|387619774|ref|NC_017638.1|	3402428	3402447	-	TTTGACTGGGGCGGTCTCCT	543
t0001513	gi|387619774|ref|NC_017638.1|	2733502	2733519	+	GGGGCTGATTCTGGATTC	543
t0001521	gi|387619774|ref|NC_017638.1|	3418971	3418990	-	ACACCTGATCGTCGAGCTTT	538
t0001525	gi|387619774|ref|NC_017638.1|	476957	476985	+	CCGGGATGTAGCTGGCAGGGCCCCCACCC	537
t0001535	gi|387619774|ref|NC_017638.1|	4016365	4016392	+	GGGGCTATAGCTCAGCTGGGAGAGCGCC	534
t0001535	gi|387619774|ref|NC_017638.1|	225501	225528	+	GGGGCTATAGCTCAGCTGGGAGAGCGCC	534
t0001535	gi|387619774|ref|NC_017638.1|	3404912	3404939	-	GGGGCTATAGCTCAGCTGGGAGAGCGCC	534
t0001536	gi|387619774|ref|NC_017638.1|	744515	744536	+	ATTACTGTCGTGCTTTCACTTC	534
t0001540	gi|387619774|ref|NC_017638.1|	367891	367916	+	ACACCGGCATACTCTGCGACATCGTA	533
t0001541	gi|387619774|ref|NC_017638.1|	751984	752004	+	TTACTGAAGGATGGACAGAAC	533
t0001542	gi|387619774|ref|NC_017638.1|	4159325	4159342	+	GTTTGTTGGTCCGACCCT	532
t0001551	gi|387619774|ref|NC_017638.1|	66530	66548	-	TTAGAAGATCTCAAACGCC	531
t0001553	gi|387619774|ref|NC_017638.1|	4404807	4404830	+	ATTGATAGATTCTGGAGACTAGCC	531
t0001554	gi|387619774|ref|NC_017638.1|	3423579	3423596	-	CTACCGTCGTCCTGAGCC	531
t0001555	gi|387619774|ref|NC_017638.1|	367517	367534	-	TTGCTGTGGAAGCTGCCT	530
t0001556	gi|387619774|ref|NC_017638.1|	4227064	4227084	+	TCAGGAGATAGAATGATGATT	530
t0001557	gi|387619774|ref|NC_017638.1|	66537	66555	-	CAACATGTTAGAAGATCTC	530
t0001559	gi|387619774|ref|NC_017638.1|	4154549	4154568	+	GATTCCGGTAGTCGGCACCA	528
t0001563	gi|387619774|ref|NC_017638.1|	4404843	4404863	+	ATTTCCGTCGTCGCAAGTTCT	527
t0001564	gi|387619774|ref|NC_017638.1|	224468	224492	+	TGCGTAGAGATCTGGAGGAATACCG	527
t0001564	gi|387619774|ref|NC_017638.1|	4146460	4146484	+	TGCGTAGAGATCTGGAGGAATACCG	527
t0001564	gi|387619774|ref|NC_017638.1|	4015332	4015356	+	TGCGTAGAGATCTGGAGGAATACCG	527
t0001564	gi|387619774|ref|NC_017638.1|	4187948	4187972	+	TGCGTAGAGATCTGGAGGAATACCG	527
t0001564	gi|387619774|ref|NC_017638.1|	3921609	3921633	+	TGCGTAGAGATCTGGAGGAATACCG	527
t0001564	gi|387619774|ref|NC_017638.1|	2708346	2708370	-	TGCGTAGAGATCTGGAGGAATACCG	527
t0001564	gi|387619774|ref|NC_017638.1|	3405948	3405972	-	TGCGTAGAGATCTGGAGGAATACCG	527
t0001565	gi|387619774|ref|NC_017638.1|	4150402	4150421	+	ACGAGAGGACCGGAGTGGAC	527
t0001565	gi|387619774|ref|NC_017638.1|	3925465	3925484	+	ACGAGAGGACCGGAGTGGAC	527
t0001565	gi|387619774|ref|NC_017638.1|	228416	228435	+	ACGAGAGGACCGGAGTGGAC	527
t0001565	gi|387619774|ref|NC_017638.1|	4191804	4191823	+	ACGAGAGGACCGGAGTGGAC	527
t0001565	gi|387619774|ref|NC_017638.1|	4019281	4019300	+	ACGAGAGGACCGGAGTGGAC	527
t0001565	gi|387619774|ref|NC_017638.1|	2704418	2704437	-	ACGAGAGGACCGGAGTGGAC	527
t0001565	gi|387619774|ref|NC_017638.1|	3402014	3402033	-	ACGAGAGGACCGGAGTGGAC	527
t0001567	gi|387619774|ref|NC_017638.1|	3191269	3191289	+	GCACCGTTGAACTGTTGACCC	526
t0001574	gi|387619774|ref|NC_017638.1|	367514	367535	-	ATTGCTGTGGAAGCTGCCTGCA	526
t0001577	gi|387619774|ref|NC_017638.1|	2733502	2733522	+	GGGGCTGATTCTGGATTCGAC	525
t0001581	gi|387619774|ref|NC_017638.1|	3924458	3924478	+	AGAGAACTCGGGTGAAGGAAC	524
t0001581	gi|387619774|ref|NC_017638.1|	4018272	4018292	+	AGAGAACTCGGGTGAAGGAAC	524
t0001581	gi|387619774|ref|NC_017638.1|	227409	227429	+	AGAGAACTCGGGTGAAGGAAC	524
t0001581	gi|387619774|ref|NC_017638.1|	4149395	4149415	+	AGAGAACTCGGGTGAAGGAAC	524
t0001581	gi|387619774|ref|NC_017638.1|	4190797	4190817	+	AGAGAACTCGGGTGAAGGAAC	524
t0001581	gi|387619774|ref|NC_017638.1|	2705424	2705444	-	AGAGAACTCGGGTGAAGGAAC	524
t0001581	gi|387619774|ref|NC_017638.1|	3403020	3403040	-	AGAGAACTCGGGTGAAGGAAC	524
t0001590	gi|387619774|ref|NC_017638.1|	3419580	3419598	-	GTTTGTTGGAGAAAGAAAA	522
t0001591	gi|387619774|ref|NC_017638.1|	4017472	4017491	+	ATCTCCGGGGGTAGAGCACT	521
t0001591	gi|387619774|ref|NC_017638.1|	3923657	3923676	+	ATCTCCGGGGGTAGAGCACT	521
t0001591	gi|387619774|ref|NC_017638.1|	4148594	4148613	+	ATCTCCGGGGGTAGAGCACT	521
t0001591	gi|387619774|ref|NC_017638.1|	4189996	4190015	+	ATCTCCGGGGGTAGAGCACT	521
t0001591	gi|387619774|ref|NC_017638.1|	226608	226627	+	ATCTCCGGGGGTAGAGCACT	521
t0001591	gi|387619774|ref|NC_017638.1|	2706226	2706245	-	ATCTCCGGGGGTAGAGCACT	521
t0001591	gi|387619774|ref|NC_017638.1|	3403822	3403841	-	ATCTCCGGGGGTAGAGCACT	521
t0001594	gi|387619774|ref|NC_017638.1|	367477	367497	-	ATTTCTTGATGTCTCTGACCA	521
t0001595	gi|387619774|ref|NC_017638.1|	4017045	4017068	+	AAGGCTAAATACTCCTGACTGACC	521
t0001595	gi|387619774|ref|NC_017638.1|	3923230	3923253	+	AAGGCTAAATACTCCTGACTGACC	521
t0001595	gi|387619774|ref|NC_017638.1|	4148167	4148190	+	AAGGCTAAATACTCCTGACTGACC	521
t0001595	gi|387619774|ref|NC_017638.1|	4189569	4189592	+	AAGGCTAAATACTCCTGACTGACC	521
t0001595	gi|387619774|ref|NC_017638.1|	226181	226204	+	AAGGCTAAATACTCCTGACTGACC	521
t0001595	gi|387619774|ref|NC_017638.1|	2706649	2706672	-	AAGGCTAAATACTCCTGACTGACC	521
t0001595	gi|387619774|ref|NC_017638.1|	3404245	3404268	-	AAGGCTAAATACTCCTGACTGACC	521
t0001597	gi|387619774|ref|NC_017638.1|	3419579	3419598	-	GTTTGTTGGAGAAAGAAAAT	520
t0001601	gi|387619774|ref|NC_017638.1|	4159197	4159217	+	GTAACTGTAGATAAAATGACT	519
t0001606	gi|387619774|ref|NC_017638.1|	3924447	3924466	+	CAAGGCGCTTGAGAGAACTC	517
t0001606	gi|387619774|ref|NC_017638.1|	4018261	4018280	+	CAAGGCGCTTGAGAGAACTC	517
t0001606	gi|387619774|ref|NC_017638.1|	227398	227417	+	CAAGGCGCTTGAGAGAACTC	517
t0001606	gi|387619774|ref|NC_017638.1|	4149384	4149403	+	CAAGGCGCTTGAGAGAACTC	517
t0001606	gi|387619774|ref|NC_017638.1|	4190786	4190805	+	CAAGGCGCTTGAGAGAACTC	517
t0001606	gi|387619774|ref|NC_017638.1|	2705436	2705455	-	CAAGGCGCTTGAGAGAACTC	517
t0001606	gi|387619774|ref|NC_017638.1|	3403032	3403051	-	CAAGGCGCTTGAGAGAACTC	517
t0001609	gi|387619774|ref|NC_017638.1|	4158885	4158904	+	TTTGTTCGTTGGAGCCTGGC	517
t0001610	gi|387619774|ref|NC_017638.1|	3033891	3033916	+	TTTCTCTGAGATGTTCGCAAGCGGGC	516
t0001612	gi|387619774|ref|NC_017638.1|	3451966	3451991	-	TTTCCATGCCACGTCGTCGCGTCATT	516
t0001614	gi|387619774|ref|NC_017638.1|	3924896	3924913	+	ACACTGAACATTGAGCCT	516
t0001614	gi|387619774|ref|NC_017638.1|	4149833	4149850	+	ACACTGAACATTGAGCCT	516
t0001614	gi|387619774|ref|NC_017638.1|	227847	227864	+	ACACTGAACATTGAGCCT	516
t0001614	gi|387619774|ref|NC_017638.1|	4191235	4191252	+	ACACTGAACATTGAGCCT	516
t0001614	gi|387619774|ref|NC_017638.1|	4018712	4018729	+	ACACTGAACATTGAGCCT	516
t0001614	gi|387619774|ref|NC_017638.1|	3402585	3402602	-	ACACTGAACATTGAGCCT	516
t0001614	gi|387619774|ref|NC_017638.1|	2704989	2705006	-	ACACTGAACATTGAGCCT	516
t0001616	gi|387619774|ref|NC_017638.1|	2387765	2387785	-	TCACCTGCTGTATATCTCGAC	515
t0001620	gi|387619774|ref|NC_017638.1|	1784531	1784551	-	ATTTACCCTGTATGACTGCCT	514
t0001625	gi|387619774|ref|NC_017638.1|	4150368	4150390	+	GGGCGCTGGAGAACTGAGGGGGG	514
t0001625	gi|387619774|ref|NC_017638.1|	3925431	3925453	+	GGGCGCTGGAGAACTGAGGGGGG	514
t0001625	gi|387619774|ref|NC_017638.1|	228382	228404	+	GGGCGCTGGAGAACTGAGGGGGG	514
t0001625	gi|387619774|ref|NC_017638.1|	4191770	4191792	+	GGGCGCTGGAGAACTGAGGGGGG	514
t0001625	gi|387619774|ref|NC_017638.1|	4019247	4019269	+	GGGCGCTGGAGAACTGAGGGGGG	514
t0001625	gi|387619774|ref|NC_017638.1|	2704449	2704471	-	GGGCGCTGGAGAACTGAGGGGGG	514
t0001625	gi|387619774|ref|NC_017638.1|	3402045	3402067	-	GGGCGCTGGAGAACTGAGGGGGG	514
t0001636	gi|387619774|ref|NC_017638.1|	461886	461907	+	TCAATTGATCGACAAGATTGCT	512
t0001639	gi|387619774|ref|NC_017638.1|	4150402	4150423	+	ACGAGAGGACCGGAGTGGACGC	510
t0001639	gi|387619774|ref|NC_017638.1|	3925465	3925486	+	ACGAGAGGACCGGAGTGGACGC	510
t0001639	gi|387619774|ref|NC_017638.1|	228416	228437	+	ACGAGAGGACCGGAGTGGACGC	510
t0001639	gi|387619774|ref|NC_017638.1|	4191804	4191825	+	ACGAGAGGACCGGAGTGGACGC	510
t0001639	gi|387619774|ref|NC_017638.1|	4019281	4019302	+	ACGAGAGGACCGGAGTGGACGC	510
t0001639	gi|387619774|ref|NC_017638.1|	2704416	2704437	-	ACGAGAGGACCGGAGTGGACGC	510
t0001639	gi|387619774|ref|NC_017638.1|	3402012	3402033	-	ACGAGAGGACCGGAGTGGACGC	510
t0001643	gi|387619774|ref|NC_017638.1|	358147	358165	+	GCACTGAACTCGTAGGCCT	509
t0001643	gi|387619774|ref|NC_017638.1|	357947	357965	+	GCACTGAACTCGTAGGCCT	509
t0001643	gi|387619774|ref|NC_017638.1|	4464131	4464149	-	GCACTGAACTCGTAGGCCT	509
t0001644	gi|387619774|ref|NC_017638.1|	2885852	2885870	-	TAGTGACTTGAGGAAAACC	509
t0001651	gi|387619774|ref|NC_017638.1|	224467	224491	+	ATGCGTAGAGATCTGGAGGAATACC	506
t0001651	gi|387619774|ref|NC_017638.1|	4146459	4146483	+	ATGCGTAGAGATCTGGAGGAATACC	506
t0001651	gi|387619774|ref|NC_017638.1|	4015331	4015355	+	ATGCGTAGAGATCTGGAGGAATACC	506
t0001651	gi|387619774|ref|NC_017638.1|	4187947	4187971	+	ATGCGTAGAGATCTGGAGGAATACC	506
t0001651	gi|387619774|ref|NC_017638.1|	3921608	3921632	+	ATGCGTAGAGATCTGGAGGAATACC	506
t0001651	gi|387619774|ref|NC_017638.1|	2708347	2708371	-	ATGCGTAGAGATCTGGAGGAATACC	506
t0001651	gi|387619774|ref|NC_017638.1|	3405949	3405973	-	ATGCGTAGAGATCTGGAGGAATACC	506
t0001654	gi|387619774|ref|NC_017638.1|	1785931	1785950	-	TGCCTGTTATAACTCTTCCT	505
t0001655	gi|387619774|ref|NC_017638.1|	367138	367161	+	GCACCAACGCGCAGCCCGGACTCG	505
t0001663	gi|387619774|ref|NC_017638.1|	4155282	4155306	+	ACACGTAGACTGCCCGGGGCACGCC	503
t0001663	gi|387619774|ref|NC_017638.1|	3448977	3449001	-	ACACGTAGACTGCCCGGGGCACGCC	503
t0001664	gi|387619774|ref|NC_017638.1|	2332840	2332857	+	AAAACTGTATCTCTGCCT	503
t0001670	gi|387619774|ref|NC_017638.1|	1127982	1128003	+	ATTGTCGACACCCTGACCGCCT	502
t0001673	gi|387619774|ref|NC_017638.1|	3449136	3449158	-	CTACTCTGACCGCTGCAATCACC	501
t0001677	gi|387619774|ref|NC_017638.1|	327590	327611	-	CTGACTGAAGATCCGAATACCT	500
t0001695	gi|387619774|ref|NC_017638.1|	1846861	1846883	+	ACGTATCTGTAGTTGACCTGACC	496
t0001702	gi|387619774|ref|NC_017638.1|	652895	652913	-	CCGGAGCTGACATGAAAAC	494
t0001707	gi|387619774|ref|NC_017638.1|	476958	476979	+	CGGGATGTAGCTGGCAGGGCCC	492
t0001710	gi|387619774|ref|NC_017638.1|	367521	367540	-	ATGCCATTGCTGTGGAAGCT	492
t0001720	gi|387619774|ref|NC_017638.1|	224470	224491	+	CGTAGAGATCTGGAGGAATACC	489
t0001720	gi|387619774|ref|NC_017638.1|	4146462	4146483	+	CGTAGAGATCTGGAGGAATACC	489
t0001720	gi|387619774|ref|NC_017638.1|	4015334	4015355	+	CGTAGAGATCTGGAGGAATACC	489
t0001720	gi|387619774|ref|NC_017638.1|	4187950	4187971	+	CGTAGAGATCTGGAGGAATACC	489
t0001720	gi|387619774|ref|NC_017638.1|	3921611	3921632	+	CGTAGAGATCTGGAGGAATACC	489
t0001720	gi|387619774|ref|NC_017638.1|	2708347	2708368	-	CGTAGAGATCTGGAGGAATACC	489
t0001720	gi|387619774|ref|NC_017638.1|	3405949	3405970	-	CGTAGAGATCTGGAGGAATACC	489
t0001722	gi|387619774|ref|NC_017638.1|	3924793	3924817	+	CCAGGCTGTCTCCACCCGAGACTCA	488
t0001722	gi|387619774|ref|NC_017638.1|	4149730	4149754	+	CCAGGCTGTCTCCACCCGAGACTCA	488
t0001722	gi|387619774|ref|NC_017638.1|	227744	227768	+	CCAGGCTGTCTCCACCCGAGACTCA	488
t0001722	gi|387619774|ref|NC_017638.1|	4191132	4191156	+	CCAGGCTGTCTCCACCCGAGACTCA	488
t0001722	gi|387619774|ref|NC_017638.1|	4018609	4018633	+	CCAGGCTGTCTCCACCCGAGACTCA	488
t0001722	gi|387619774|ref|NC_017638.1|	3402681	3402705	-	CCAGGCTGTCTCCACCCGAGACTCA	488
t0001722	gi|387619774|ref|NC_017638.1|	2705085	2705109	-	CCAGGCTGTCTCCACCCGAGACTCA	488
t0001728	gi|387619774|ref|NC_017638.1|	1369221	1369239	-	CTTCGTTCTTCTTCTGACT	487
t0001729	gi|387619774|ref|NC_017638.1|	4383686	4383710	+	TAACAACGTCGTCGTACTGGGCACC	486
t0001732	gi|387619774|ref|NC_017638.1|	2502969	2502997	-	GGGGCTATAGCTCAGCTGGGAGAGCGCTT	486
t0001732	gi|387619774|ref|NC_017638.1|	2503084	2503112	-	GGGGCTATAGCTCAGCTGGGAGAGCGCTT	486
t0001739	gi|387619774|ref|NC_017638.1|	2887592	2887611	-	TTCCATCGTCTTTTCAACCT	485
t0001746	gi|387619774|ref|NC_017638.1|	2046063	2046093	+	TCCTCTGTAGTTCAGTCGGTAGAACGGCGGA	483
t0001746	gi|387619774|ref|NC_017638.1|	2043654	2043684	+	TCCTCTGTAGTTCAGTCGGTAGAACGGCGGA	483
t0001746	gi|387619774|ref|NC_017638.1|	2028352	2028382	+	TCCTCTGTAGTTCAGTCGGTAGAACGGCGGA	483
t0001746	gi|387619774|ref|NC_017638.1|	2041875	2041905	-	TCCTCTGTAGTTCAGTCGGTAGAACGGCGGA	483
t0001752	gi|387619774|ref|NC_017638.1|	246162	246184	-	ACAAAAGCGTCATAAGGATATGA	481
t0001755	gi|387619774|ref|NC_017638.1|	226475	226496	+	ACACTAACTGGAGGACCGAACC	480
t0001755	gi|387619774|ref|NC_017638.1|	4017339	4017360	+	ACACTAACTGGAGGACCGAACC	480
t0001755	gi|387619774|ref|NC_017638.1|	3923524	3923545	+	ACACTAACTGGAGGACCGAACC	480
t0001755	gi|387619774|ref|NC_017638.1|	4148461	4148482	+	ACACTAACTGGAGGACCGAACC	480
t0001755	gi|387619774|ref|NC_017638.1|	4189863	4189884	+	ACACTAACTGGAGGACCGAACC	480
t0001755	gi|387619774|ref|NC_017638.1|	2706357	2706378	-	ACACTAACTGGAGGACCGAACC	480
t0001755	gi|387619774|ref|NC_017638.1|	3403953	3403974	-	ACACTAACTGGAGGACCGAACC	480
t0001757	gi|387619774|ref|NC_017638.1|	224471	224490	+	GTAGAGATCTGGAGGAATAC	480
t0001757	gi|387619774|ref|NC_017638.1|	4146463	4146482	+	GTAGAGATCTGGAGGAATAC	480
t0001757	gi|387619774|ref|NC_017638.1|	4015335	4015354	+	GTAGAGATCTGGAGGAATAC	480
t0001757	gi|387619774|ref|NC_017638.1|	4187951	4187970	+	GTAGAGATCTGGAGGAATAC	480
t0001757	gi|387619774|ref|NC_017638.1|	3921612	3921631	+	GTAGAGATCTGGAGGAATAC	480
t0001757	gi|387619774|ref|NC_017638.1|	2708348	2708367	-	GTAGAGATCTGGAGGAATAC	480
t0001757	gi|387619774|ref|NC_017638.1|	3405950	3405969	-	GTAGAGATCTGGAGGAATAC	480
t0001759	gi|387619774|ref|NC_017638.1|	4017127	4017150	+	AAGAACCTGAAACCGTGTACGTAC	479
t0001759	gi|387619774|ref|NC_017638.1|	3923312	3923335	+	AAGAACCTGAAACCGTGTACGTAC	479
t0001759	gi|387619774|ref|NC_017638.1|	4148249	4148272	+	AAGAACCTGAAACCGTGTACGTAC	479
t0001759	gi|387619774|ref|NC_017638.1|	4189651	4189674	+	AAGAACCTGAAACCGTGTACGTAC	479
t0001759	gi|387619774|ref|NC_017638.1|	226263	226286	+	AAGAACCTGAAACCGTGTACGTAC	479
t0001759	gi|387619774|ref|NC_017638.1|	2706567	2706590	-	AAGAACCTGAAACCGTGTACGTAC	479
t0001759	gi|387619774|ref|NC_017638.1|	3404163	3404186	-	AAGAACCTGAAACCGTGTACGTAC	479
t0001762	gi|387619774|ref|NC_017638.1|	4349980	4350003	+	CGCACGACACTGAACATACGAATT	479
t0001763	gi|387619774|ref|NC_017638.1|	476957	476980	+	CCGGGATGTAGCTGGCAGGGCCCC	478
t0001764	gi|387619774|ref|NC_017638.1|	227038	227065	+	GGGTGAAAAGCCCGCTCGCCGGAAGACC	478
t0001764	gi|387619774|ref|NC_017638.1|	3924087	3924114	+	GGGTGAAAAGCCCGCTCGCCGGAAGACC	478
t0001764	gi|387619774|ref|NC_017638.1|	4017901	4017928	+	GGGTGAAAAGCCCGCTCGCCGGAAGACC	478
t0001764	gi|387619774|ref|NC_017638.1|	4149024	4149051	+	GGGTGAAAAGCCCGCTCGCCGGAAGACC	478
t0001764	gi|387619774|ref|NC_017638.1|	4190426	4190453	+	GGGTGAAAAGCCCGCTCGCCGGAAGACC	478
t0001764	gi|387619774|ref|NC_017638.1|	2705788	2705815	-	GGGTGAAAAGCCCGCTCGCCGGAAGACC	478
t0001764	gi|387619774|ref|NC_017638.1|	3403384	3403411	-	GGGTGAAAAGCCCGCTCGCCGGAAGACC	478
t0001766	gi|387619774|ref|NC_017638.1|	364670	364692	-	TTGATTGAACTGCCTGAACTACC	478
t0001770	gi|387619774|ref|NC_017638.1|	4017477	4017499	+	CGGGGGTAGAGCACTGTTTCGGC	477
t0001770	gi|387619774|ref|NC_017638.1|	3923662	3923684	+	CGGGGGTAGAGCACTGTTTCGGC	477
t0001770	gi|387619774|ref|NC_017638.1|	4148599	4148621	+	CGGGGGTAGAGCACTGTTTCGGC	477
t0001770	gi|387619774|ref|NC_017638.1|	4190001	4190023	+	CGGGGGTAGAGCACTGTTTCGGC	477
t0001770	gi|387619774|ref|NC_017638.1|	226613	226635	+	CGGGGGTAGAGCACTGTTTCGGC	477
t0001770	gi|387619774|ref|NC_017638.1|	2706218	2706240	-	CGGGGGTAGAGCACTGTTTCGGC	477
t0001770	gi|387619774|ref|NC_017638.1|	3403814	3403836	-	CGGGGGTAGAGCACTGTTTCGGC	477
t0001773	gi|387619774|ref|NC_017638.1|	225248	225267	+	TTCATGACTGGGGTGAAGTC	476
t0001773	gi|387619774|ref|NC_017638.1|	4147240	4147259	+	TTCATGACTGGGGTGAAGTC	476
t0001773	gi|387619774|ref|NC_017638.1|	4016112	4016131	+	TTCATGACTGGGGTGAAGTC	476
t0001773	gi|387619774|ref|NC_017638.1|	4188728	4188747	+	TTCATGACTGGGGTGAAGTC	476
t0001773	gi|387619774|ref|NC_017638.1|	3922389	3922408	+	TTCATGACTGGGGTGAAGTC	476
t0001773	gi|387619774|ref|NC_017638.1|	2707571	2707590	-	TTCATGACTGGGGTGAAGTC	476
t0001773	gi|387619774|ref|NC_017638.1|	3405173	3405192	-	TTCATGACTGGGGTGAAGTC	476
t0001780	gi|387619774|ref|NC_017638.1|	1139831	1139852	+	TTATAACGAAAGGCAAGAACCC	475
t0001781	gi|387619774|ref|NC_017638.1|	4014636	4014656	+	AAATTGAAGAGTTTGATCATG	474
t0001781	gi|387619774|ref|NC_017638.1|	223772	223792	+	AAATTGAAGAGTTTGATCATG	474
t0001781	gi|387619774|ref|NC_017638.1|	4145764	4145784	+	AAATTGAAGAGTTTGATCATG	474
t0001781	gi|387619774|ref|NC_017638.1|	4187252	4187272	+	AAATTGAAGAGTTTGATCATG	474
t0001781	gi|387619774|ref|NC_017638.1|	3920913	3920933	+	AAATTGAAGAGTTTGATCATG	474
t0001781	gi|387619774|ref|NC_017638.1|	2709046	2709066	-	AAATTGAAGAGTTTGATCATG	474
t0001781	gi|387619774|ref|NC_017638.1|	3406648	3406668	-	AAATTGAAGAGTTTGATCATG	474
t0001784	gi|387619774|ref|NC_017638.1|	3027443	3027463	-	TTGATTGATGAGCAACGTACC	473
t0001796	gi|387619774|ref|NC_017638.1|	3945504	3945521	+	TTAAGAACTCACACCACT	471
t0001799	gi|387619774|ref|NC_017638.1|	3401486	3401506	-	CGACTCTGGGTATCAGCACCA	470
t0001803	gi|387619774|ref|NC_017638.1|	476962	476985	+	ATGTAGCTGGCAGGGCCCCCACCC	469
t0001805	gi|387619774|ref|NC_017638.1|	4150368	4150389	+	GGGCGCTGGAGAACTGAGGGGG	469
t0001805	gi|387619774|ref|NC_017638.1|	3925431	3925452	+	GGGCGCTGGAGAACTGAGGGGG	469
t0001805	gi|387619774|ref|NC_017638.1|	228382	228403	+	GGGCGCTGGAGAACTGAGGGGG	469
t0001805	gi|387619774|ref|NC_017638.1|	4191770	4191791	+	GGGCGCTGGAGAACTGAGGGGG	469
t0001805	gi|387619774|ref|NC_017638.1|	4019247	4019268	+	GGGCGCTGGAGAACTGAGGGGG	469
t0001805	gi|387619774|ref|NC_017638.1|	2704450	2704471	-	GGGCGCTGGAGAACTGAGGGGG	469
t0001805	gi|387619774|ref|NC_017638.1|	3402046	3402067	-	GGGCGCTGGAGAACTGAGGGGG	469
t0001806	gi|387619774|ref|NC_017638.1|	3451966	3451983	-	CCACGTCGTCGCGTCATT	468
t0001808	gi|387619774|ref|NC_017638.1|	367898	367917	-	ATACGATGTCGCAGAGTATG	468
t0001811	gi|387619774|ref|NC_017638.1|	224503	224528	+	CGGCCCCCTGGACGAAGACTGACGCT	468
t0001811	gi|387619774|ref|NC_017638.1|	4146495	4146520	+	CGGCCCCCTGGACGAAGACTGACGCT	468
t0001811	gi|387619774|ref|NC_017638.1|	4015367	4015392	+	CGGCCCCCTGGACGAAGACTGACGCT	468
t0001811	gi|387619774|ref|NC_017638.1|	4187983	4188008	+	CGGCCCCCTGGACGAAGACTGACGCT	468
t0001811	gi|387619774|ref|NC_017638.1|	3921644	3921669	+	CGGCCCCCTGGACGAAGACTGACGCT	468
t0001811	gi|387619774|ref|NC_017638.1|	2708310	2708335	-	CGGCCCCCTGGACGAAGACTGACGCT	468
t0001811	gi|387619774|ref|NC_017638.1|	3405912	3405937	-	CGGCCCCCTGGACGAAGACTGACGCT	468
t0001812	gi|387619774|ref|NC_017638.1|	4150314	4150336	+	GGTACGCGAGCTGGGTTTAGAAC	467
t0001812	gi|387619774|ref|NC_017638.1|	3925377	3925399	+	GGTACGCGAGCTGGGTTTAGAAC	467
t0001812	gi|387619774|ref|NC_017638.1|	228328	228350	+	GGTACGCGAGCTGGGTTTAGAAC	467
t0001812	gi|387619774|ref|NC_017638.1|	4191716	4191738	+	GGTACGCGAGCTGGGTTTAGAAC	467
t0001812	gi|387619774|ref|NC_017638.1|	4019193	4019215	+	GGTACGCGAGCTGGGTTTAGAAC	467
t0001812	gi|387619774|ref|NC_017638.1|	2704503	2704525	-	GGTACGCGAGCTGGGTTTAGAAC	467
t0001812	gi|387619774|ref|NC_017638.1|	3402099	3402121	-	GGTACGCGAGCTGGGTTTAGAAC	467
t0001814	gi|387619774|ref|NC_017638.1|	1849837	1849857	-	AATTGTGACCAAACTCAAACT	467
t0001815	gi|387619774|ref|NC_017638.1|	4150397	4150421	+	CTAGTACGAGAGGACCGGAGTGGAC	467
t0001815	gi|387619774|ref|NC_017638.1|	3925460	3925484	+	CTAGTACGAGAGGACCGGAGTGGAC	467
t0001815	gi|387619774|ref|NC_017638.1|	228411	228435	+	CTAGTACGAGAGGACCGGAGTGGAC	467
t0001815	gi|387619774|ref|NC_017638.1|	4191799	4191823	+	CTAGTACGAGAGGACCGGAGTGGAC	467
t0001815	gi|387619774|ref|NC_017638.1|	4019276	4019300	+	CTAGTACGAGAGGACCGGAGTGGAC	467
t0001815	gi|387619774|ref|NC_017638.1|	2704418	2704442	-	CTAGTACGAGAGGACCGGAGTGGAC	467
t0001815	gi|387619774|ref|NC_017638.1|	3402014	3402038	-	CTAGTACGAGAGGACCGGAGTGGAC	467
t0001822	gi|387619774|ref|NC_017638.1|	1899382	1899407	-	CCGGGCCAGGCATGAACATGTTTTTT	466
t0001831	gi|387619774|ref|NC_017638.1|	4159196	4159217	+	CGTAACTGTAGATAAAATGACT	464
t0001833	gi|387619774|ref|NC_017638.1|	1849837	1849858	-	TAATTGTGACCAAACTCAAACT	463
t0001836	gi|387619774|ref|NC_017638.1|	3922842	3922865	+	TGGCAGTCAGAGGCGATGAAGGAC	462
t0001836	gi|387619774|ref|NC_017638.1|	4147779	4147802	+	TGGCAGTCAGAGGCGATGAAGGAC	462
t0001836	gi|387619774|ref|NC_017638.1|	4189181	4189204	+	TGGCAGTCAGAGGCGATGAAGGAC	462
t0001836	gi|387619774|ref|NC_017638.1|	4016657	4016680	+	TGGCAGTCAGAGGCGATGAAGGAC	462
t0001836	gi|387619774|ref|NC_017638.1|	225793	225816	+	TGGCAGTCAGAGGCGATGAAGGAC	462
t0001836	gi|387619774|ref|NC_017638.1|	2707037	2707060	-	TGGCAGTCAGAGGCGATGAAGGAC	462
t0001836	gi|387619774|ref|NC_017638.1|	3404633	3404656	-	TGGCAGTCAGAGGCGATGAAGGAC	462
t0001840	gi|387619774|ref|NC_017638.1|	4017126	4017152	+	AAAGAACCTGAAACCGTGTACGTACAA	461
t0001840	gi|387619774|ref|NC_017638.1|	3923311	3923337	+	AAAGAACCTGAAACCGTGTACGTACAA	461
t0001840	gi|387619774|ref|NC_017638.1|	4148248	4148274	+	AAAGAACCTGAAACCGTGTACGTACAA	461
t0001840	gi|387619774|ref|NC_017638.1|	4189650	4189676	+	AAAGAACCTGAAACCGTGTACGTACAA	461
t0001840	gi|387619774|ref|NC_017638.1|	226262	226288	+	AAAGAACCTGAAACCGTGTACGTACAA	461
t0001840	gi|387619774|ref|NC_017638.1|	2706565	2706591	-	AAAGAACCTGAAACCGTGTACGTACAA	461
t0001840	gi|387619774|ref|NC_017638.1|	3404161	3404187	-	AAAGAACCTGAAACCGTGTACGTACAA	461
t0001841	gi|387619774|ref|NC_017638.1|	367513	367534	-	TTGCTGTGGAAGCTGCCTGCAC	460
t0001845	gi|387619774|ref|NC_017638.1|	744597	744618	+	TTTCATCCTCGTTCGCGCTACC	460
t0001853	gi|387619774|ref|NC_017638.1|	1129164	1129182	+	ACTGAGATTCCGGACGAAG	459
t0001854	gi|387619774|ref|NC_017638.1|	3451442	3451459	-	CTACTTAAATTGAACGCC	458
t0001856	gi|387619774|ref|NC_017638.1|	479624	479641	-	TTGAGTCTCTGAATACCC	458
t0001857	gi|387619774|ref|NC_017638.1|	367513	367535	-	ATTGCTGTGGAAGCTGCCTGCAC	457
t0001861	gi|387619774|ref|NC_017638.1|	3426613	3426633	-	TTGAAGAGCTGAACACCGAGC	455
t0001866	gi|387619774|ref|NC_017638.1|	2156219	2156239	-	TTACCGTTGGTCTGCATGCTT	454
t0001867	gi|387619774|ref|NC_017638.1|	224432	224451	+	GTAGAGGGGGGTAGAATTCC	454
t0001867	gi|387619774|ref|NC_017638.1|	4146424	4146443	+	GTAGAGGGGGGTAGAATTCC	454
t0001867	gi|387619774|ref|NC_017638.1|	4015296	4015315	+	GTAGAGGGGGGTAGAATTCC	454
t0001867	gi|387619774|ref|NC_017638.1|	4187912	4187931	+	GTAGAGGGGGGTAGAATTCC	454
t0001867	gi|387619774|ref|NC_017638.1|	3921573	3921592	+	GTAGAGGGGGGTAGAATTCC	454
t0001867	gi|387619774|ref|NC_017638.1|	2708387	2708406	-	GTAGAGGGGGGTAGAATTCC	454
t0001867	gi|387619774|ref|NC_017638.1|	3405989	3406008	-	GTAGAGGGGGGTAGAATTCC	454
t0001871	gi|387619774|ref|NC_017638.1|	3925101	3925121	+	GGCTAATCCTGGTCGGACATC	452
t0001871	gi|387619774|ref|NC_017638.1|	4150038	4150058	+	GGCTAATCCTGGTCGGACATC	452
t0001871	gi|387619774|ref|NC_017638.1|	228052	228072	+	GGCTAATCCTGGTCGGACATC	452
t0001871	gi|387619774|ref|NC_017638.1|	4191440	4191460	+	GGCTAATCCTGGTCGGACATC	452
t0001871	gi|387619774|ref|NC_017638.1|	4018917	4018937	+	GGCTAATCCTGGTCGGACATC	452
t0001871	gi|387619774|ref|NC_017638.1|	2704781	2704801	-	GGCTAATCCTGGTCGGACATC	452
t0001871	gi|387619774|ref|NC_017638.1|	3402377	3402397	-	GGCTAATCCTGGTCGGACATC	452
t0001878	gi|387619774|ref|NC_017638.1|	4017095	4017117	+	AGGCGAAAAGAACCCCGGCGAGG	451
t0001878	gi|387619774|ref|NC_017638.1|	3923280	3923302	+	AGGCGAAAAGAACCCCGGCGAGG	451
t0001878	gi|387619774|ref|NC_017638.1|	4148217	4148239	+	AGGCGAAAAGAACCCCGGCGAGG	451
t0001878	gi|387619774|ref|NC_017638.1|	4189619	4189641	+	AGGCGAAAAGAACCCCGGCGAGG	451
t0001878	gi|387619774|ref|NC_017638.1|	226231	226253	+	AGGCGAAAAGAACCCCGGCGAGG	451
t0001878	gi|387619774|ref|NC_017638.1|	2706600	2706622	-	AGGCGAAAAGAACCCCGGCGAGG	451
t0001878	gi|387619774|ref|NC_017638.1|	3404196	3404218	-	AGGCGAAAAGAACCCCGGCGAGG	451
t0001884	gi|387619774|ref|NC_017638.1|	1129289	1129316	+	TTTGTCCCACTAGAATCATTTTTTCCCT	451
t0001885	gi|387619774|ref|NC_017638.1|	3925238	3925261	+	ATAAAAGGTACTCCGGGGATAACA	450
t0001885	gi|387619774|ref|NC_017638.1|	4150175	4150198	+	ATAAAAGGTACTCCGGGGATAACA	450
t0001885	gi|387619774|ref|NC_017638.1|	228189	228212	+	ATAAAAGGTACTCCGGGGATAACA	450
t0001885	gi|387619774|ref|NC_017638.1|	4191577	4191600	+	ATAAAAGGTACTCCGGGGATAACA	450
t0001885	gi|387619774|ref|NC_017638.1|	4019054	4019077	+	ATAAAAGGTACTCCGGGGATAACA	450
t0001885	gi|387619774|ref|NC_017638.1|	2704641	2704664	-	ATAAAAGGTACTCCGGGGATAACA	450
t0001885	gi|387619774|ref|NC_017638.1|	3402237	3402260	-	ATAAAAGGTACTCCGGGGATAACA	450
t0001886	gi|387619774|ref|NC_017638.1|	367348	367368	+	AGACGCGCCGAGACAGAACTT	450
t0001888	gi|387619774|ref|NC_017638.1|	631575	631598	+	ATAAGAAGAAGTAAGATTCACCTG	450
t0001890	gi|387619774|ref|NC_017638.1|	127710	127730	+	ATACCGACGGATAGAACGACC	449
t0001895	gi|387619774|ref|NC_017638.1|	226479	226496	+	TAACTGGAGGACCGAACC	448
t0001895	gi|387619774|ref|NC_017638.1|	4017343	4017360	+	TAACTGGAGGACCGAACC	448
t0001895	gi|387619774|ref|NC_017638.1|	3923528	3923545	+	TAACTGGAGGACCGAACC	448
t0001895	gi|387619774|ref|NC_017638.1|	4148465	4148482	+	TAACTGGAGGACCGAACC	448
t0001895	gi|387619774|ref|NC_017638.1|	4189867	4189884	+	TAACTGGAGGACCGAACC	448
t0001895	gi|387619774|ref|NC_017638.1|	2706357	2706374	-	TAACTGGAGGACCGAACC	448
t0001895	gi|387619774|ref|NC_017638.1|	3403953	3403970	-	TAACTGGAGGACCGAACC	448
t0001897	gi|387619774|ref|NC_017638.1|	367512	367534	-	TTGCTGTGGAAGCTGCCTGCACT	448
t0001900	gi|387619774|ref|NC_017638.1|	4150364	4150385	+	CCGTGGGCGCTGGAGAACTGAG	447
t0001900	gi|387619774|ref|NC_017638.1|	3925427	3925448	+	CCGTGGGCGCTGGAGAACTGAG	447
t0001900	gi|387619774|ref|NC_017638.1|	228378	228399	+	CCGTGGGCGCTGGAGAACTGAG	447
t0001900	gi|387619774|ref|NC_017638.1|	4191766	4191787	+	CCGTGGGCGCTGGAGAACTGAG	447
t0001900	gi|387619774|ref|NC_017638.1|	4019243	4019264	+	CCGTGGGCGCTGGAGAACTGAG	447
t0001900	gi|387619774|ref|NC_017638.1|	2704454	2704475	-	CCGTGGGCGCTGGAGAACTGAG	447
t0001900	gi|387619774|ref|NC_017638.1|	3402050	3402071	-	CCGTGGGCGCTGGAGAACTGAG	447
t0001903	gi|387619774|ref|NC_017638.1|	3924738	3924759	+	GTAGCGAAATTCCTTGTCGGGT	447
t0001903	gi|387619774|ref|NC_017638.1|	4149675	4149696	+	GTAGCGAAATTCCTTGTCGGGT	447
t0001903	gi|387619774|ref|NC_017638.1|	227689	227710	+	GTAGCGAAATTCCTTGTCGGGT	447
t0001903	gi|387619774|ref|NC_017638.1|	4191077	4191098	+	GTAGCGAAATTCCTTGTCGGGT	447
t0001903	gi|387619774|ref|NC_017638.1|	4018554	4018575	+	GTAGCGAAATTCCTTGTCGGGT	447
t0001903	gi|387619774|ref|NC_017638.1|	3402739	3402760	-	GTAGCGAAATTCCTTGTCGGGT	447
t0001903	gi|387619774|ref|NC_017638.1|	2705143	2705164	-	GTAGCGAAATTCCTTGTCGGGT	447
t0001907	gi|387619774|ref|NC_017638.1|	4159826	4159847	+	ATTCGACGTAATTCTGAAAGCT	446
t0001908	gi|387619774|ref|NC_017638.1|	3925680	3925697	+	AACCGGTACTAATGAACC	445
t0001908	gi|387619774|ref|NC_017638.1|	4150617	4150634	+	AACCGGTACTAATGAACC	445
t0001908	gi|387619774|ref|NC_017638.1|	228631	228648	+	AACCGGTACTAATGAACC	445
t0001908	gi|387619774|ref|NC_017638.1|	4192019	4192036	+	AACCGGTACTAATGAACC	445
t0001908	gi|387619774|ref|NC_017638.1|	4019496	4019513	+	AACCGGTACTAATGAACC	445
t0001908	gi|387619774|ref|NC_017638.1|	3401801	3401818	-	AACCGGTACTAATGAACC	445
t0001908	gi|387619774|ref|NC_017638.1|	2704205	2704222	-	AACCGGTACTAATGAACC	445
t0001920	gi|387619774|ref|NC_017638.1|	1107032	1107049	-	TTACGCAGGAAAGAACCC	443
t0001922	gi|387619774|ref|NC_017638.1|	4464123	4464142	-	ACTCGTAGGCCTGATAAGAC	443
t0001923	gi|387619774|ref|NC_017638.1|	4349686	4349703	+	ATATTCGTCCATTGCATG	443
t0001930	gi|387619774|ref|NC_017638.1|	3419940	3419957	-	TCTCTGACGGCGTGGCTC	441
t0001941	gi|387619774|ref|NC_017638.1|	224099	224120	+	CACGGTCCAGACTCCTACGGGA	440
t0001941	gi|387619774|ref|NC_017638.1|	4146091	4146112	+	CACGGTCCAGACTCCTACGGGA	440
t0001941	gi|387619774|ref|NC_017638.1|	4014963	4014984	+	CACGGTCCAGACTCCTACGGGA	440
t0001941	gi|387619774|ref|NC_017638.1|	4187579	4187600	+	CACGGTCCAGACTCCTACGGGA	440
t0001941	gi|387619774|ref|NC_017638.1|	3921240	3921261	+	CACGGTCCAGACTCCTACGGGA	440
t0001941	gi|387619774|ref|NC_017638.1|	2708718	2708739	-	CACGGTCCAGACTCCTACGGGA	440
t0001941	gi|387619774|ref|NC_017638.1|	3406320	3406341	-	CACGGTCCAGACTCCTACGGGA	440
t0001945	gi|387619774|ref|NC_017638.1|	3427770	3427788	-	ATGGGTCAGAAAGTACATC	439
t0001958	gi|387619774|ref|NC_017638.1|	2675184	2675204	+	TTTCCCAGTCGTCATCAAACT	437
t0001960	gi|387619774|ref|NC_017638.1|	1284598	1284616	+	ATTTGTCGGCATTATTACC	437
t0001965	gi|387619774|ref|NC_017638.1|	3452000	3452020	-	TTGGACAATCCTGAATTAACA	436
t0001973	gi|387619774|ref|NC_017638.1|	440979	440997	-	ATTCATCGTCATAAAACCG	434
t0001980	gi|387619774|ref|NC_017638.1|	1243672	1243690	+	CTTCTATCGTTGCCAAACT	433
t0001984	gi|387619774|ref|NC_017638.1|	4017468	4017488	+	ATTCATCTCCGGGGGTAGAGC	432
t0001984	gi|387619774|ref|NC_017638.1|	3923653	3923673	+	ATTCATCTCCGGGGGTAGAGC	432
t0001984	gi|387619774|ref|NC_017638.1|	4148590	4148610	+	ATTCATCTCCGGGGGTAGAGC	432
t0001984	gi|387619774|ref|NC_017638.1|	4189992	4190012	+	ATTCATCTCCGGGGGTAGAGC	432
t0001984	gi|387619774|ref|NC_017638.1|	2706229	2706249	-	ATTCATCTCCGGGGGTAGAGC	432
t0001984	gi|387619774|ref|NC_017638.1|	3403825	3403845	-	ATTCATCTCCGGGGGTAGAGC	432
t0001991	gi|387619774|ref|NC_017638.1|	598314	598335	+	TTAACGTGCCGATGAATTACTC	431
t0001991	gi|387619774|ref|NC_017638.1|	2499201	2499222	+	TTAACGTGCCGATGAATTACTC	431
t0001991	gi|387619774|ref|NC_017638.1|	15435	15456	+	TTAACGTGCCGATGAATTACTC	431
t0001994	gi|387619774|ref|NC_017638.1|	3429271	3429290	-	GTAAGTCGGAGGAGTAATAC	431
t0001997	gi|387619774|ref|NC_017638.1|	226479	226503	+	TAACTGGAGGACCGAACCGACTAAT	429
t0001997	gi|387619774|ref|NC_017638.1|	4017343	4017367	+	TAACTGGAGGACCGAACCGACTAAT	429
t0001997	gi|387619774|ref|NC_017638.1|	3923528	3923552	+	TAACTGGAGGACCGAACCGACTAAT	429
t0001997	gi|387619774|ref|NC_017638.1|	4148465	4148489	+	TAACTGGAGGACCGAACCGACTAAT	429
t0001997	gi|387619774|ref|NC_017638.1|	4189867	4189891	+	TAACTGGAGGACCGAACCGACTAAT	429
t0001997	gi|387619774|ref|NC_017638.1|	2706350	2706374	-	TAACTGGAGGACCGAACCGACTAAT	429
t0001997	gi|387619774|ref|NC_017638.1|	3403946	3403970	-	TAACTGGAGGACCGAACCGACTAAT	429
t0001998	gi|387619774|ref|NC_017638.1|	3126826	3126844	-	TCATTTATCGGAAGACGCC	429
t0002003	gi|387619774|ref|NC_017638.1|	3924457	3924480	+	GAGAGAACTCGGGTGAAGGAACTA	429
t0002003	gi|387619774|ref|NC_017638.1|	4018271	4018294	+	GAGAGAACTCGGGTGAAGGAACTA	429
t0002003	gi|387619774|ref|NC_017638.1|	227408	227431	+	GAGAGAACTCGGGTGAAGGAACTA	429
t0002003	gi|387619774|ref|NC_017638.1|	4149394	4149417	+	GAGAGAACTCGGGTGAAGGAACTA	429
t0002003	gi|387619774|ref|NC_017638.1|	4190796	4190819	+	GAGAGAACTCGGGTGAAGGAACTA	429
t0002003	gi|387619774|ref|NC_017638.1|	2705422	2705445	-	GAGAGAACTCGGGTGAAGGAACTA	429
t0002003	gi|387619774|ref|NC_017638.1|	3403018	3403041	-	GAGAGAACTCGGGTGAAGGAACTA	429
t0002008	gi|387619774|ref|NC_017638.1|	4150365	4150385	+	CGTGGGCGCTGGAGAACTGAG	428
t0002008	gi|387619774|ref|NC_017638.1|	3925428	3925448	+	CGTGGGCGCTGGAGAACTGAG	428
t0002008	gi|387619774|ref|NC_017638.1|	228379	228399	+	CGTGGGCGCTGGAGAACTGAG	428
t0002008	gi|387619774|ref|NC_017638.1|	4191767	4191787	+	CGTGGGCGCTGGAGAACTGAG	428
t0002008	gi|387619774|ref|NC_017638.1|	4019244	4019264	+	CGTGGGCGCTGGAGAACTGAG	428
t0002008	gi|387619774|ref|NC_017638.1|	2704454	2704474	-	CGTGGGCGCTGGAGAACTGAG	428
t0002008	gi|387619774|ref|NC_017638.1|	3402050	3402070	-	CGTGGGCGCTGGAGAACTGAG	428
t0002010	gi|387619774|ref|NC_017638.1|	367360	367377	+	ACAGAACTTAATGGGCCC	427
t0002011	gi|387619774|ref|NC_017638.1|	3961537	3961556	+	GAATCCTGTCGGGCGCGCCA	427
t0002012	gi|387619774|ref|NC_017638.1|	367360	367383	+	ACAGAACTTAATGGGCCCGCTAAC	427
t0002013	gi|387619774|ref|NC_017638.1|	2612099	2612119	-	CTCCTCGTTCCTGCTCACTCT	427
t0002015	gi|387619774|ref|NC_017638.1|	224690	224713	+	ATTGACGGGGGCCCGCACAAGCGG	426
t0002015	gi|387619774|ref|NC_017638.1|	4146682	4146705	+	ATTGACGGGGGCCCGCACAAGCGG	426
t0002015	gi|387619774|ref|NC_017638.1|	4015554	4015577	+	ATTGACGGGGGCCCGCACAAGCGG	426
t0002015	gi|387619774|ref|NC_017638.1|	4188170	4188193	+	ATTGACGGGGGCCCGCACAAGCGG	426
t0002015	gi|387619774|ref|NC_017638.1|	3921831	3921854	+	ATTGACGGGGGCCCGCACAAGCGG	426
t0002015	gi|387619774|ref|NC_017638.1|	2708125	2708148	-	ATTGACGGGGGCCCGCACAAGCGG	426
t0002015	gi|387619774|ref|NC_017638.1|	3405727	3405750	-	ATTGACGGGGGCCCGCACAAGCGG	426
t0002021	gi|387619774|ref|NC_017638.1|	258107	258127	+	TTGAACGACTGGAGCACACCC	424
t0002027	gi|387619774|ref|NC_017638.1|	2728591	2728612	-	TAGTAAAGAACAGAAAACGCCT	423
t0002032	gi|387619774|ref|NC_017638.1|	4017125	4017150	+	AAAAGAACCTGAAACCGTGTACGTAC	423
t0002032	gi|387619774|ref|NC_017638.1|	3923310	3923335	+	AAAAGAACCTGAAACCGTGTACGTAC	423
t0002032	gi|387619774|ref|NC_017638.1|	4148247	4148272	+	AAAAGAACCTGAAACCGTGTACGTAC	423
t0002032	gi|387619774|ref|NC_017638.1|	4189649	4189674	+	AAAAGAACCTGAAACCGTGTACGTAC	423
t0002032	gi|387619774|ref|NC_017638.1|	226261	226286	+	AAAAGAACCTGAAACCGTGTACGTAC	423
t0002032	gi|387619774|ref|NC_017638.1|	2706567	2706592	-	AAAAGAACCTGAAACCGTGTACGTAC	423
t0002032	gi|387619774|ref|NC_017638.1|	3404163	3404188	-	AAAAGAACCTGAAACCGTGTACGTAC	423
t0002034	gi|387619774|ref|NC_017638.1|	1271543	1271566	-	GCACTTAAAATTCTGAACAACATC	422
t0002036	gi|387619774|ref|NC_017638.1|	3426614	3426633	-	TTGAAGAGCTGAACACCGAG	422
t0002038	gi|387619774|ref|NC_017638.1|	223657	223677	+	TGTGGGCACTCGAAGATACGG	422
t0002038	gi|387619774|ref|NC_017638.1|	4187137	4187157	+	TGTGGGCACTCGAAGATACGG	422
t0002038	gi|387619774|ref|NC_017638.1|	3920798	3920818	+	TGTGGGCACTCGAAGATACGG	422
t0002038	gi|387619774|ref|NC_017638.1|	4014521	4014541	+	TGTGGGCACTCGAAGATACGG	422
t0002038	gi|387619774|ref|NC_017638.1|	4145649	4145669	+	TGTGGGCACTCGAAGATACGG	422
t0002038	gi|387619774|ref|NC_017638.1|	2709161	2709181	-	TGTGGGCACTCGAAGATACGG	422
t0002038	gi|387619774|ref|NC_017638.1|	3406763	3406783	-	TGTGGGCACTCGAAGATACGG	422
t0002041	gi|387619774|ref|NC_017638.1|	3925042	3925062	+	GGTGGGTAGTTTGACTGGGGC	421
t0002041	gi|387619774|ref|NC_017638.1|	4149979	4149999	+	GGTGGGTAGTTTGACTGGGGC	421
t0002041	gi|387619774|ref|NC_017638.1|	227993	228013	+	GGTGGGTAGTTTGACTGGGGC	421
t0002041	gi|387619774|ref|NC_017638.1|	4191381	4191401	+	GGTGGGTAGTTTGACTGGGGC	421
t0002041	gi|387619774|ref|NC_017638.1|	4018858	4018878	+	GGTGGGTAGTTTGACTGGGGC	421
t0002041	gi|387619774|ref|NC_017638.1|	2704840	2704860	-	GGTGGGTAGTTTGACTGGGGC	421
t0002041	gi|387619774|ref|NC_017638.1|	3402436	3402456	-	GGTGGGTAGTTTGACTGGGGC	421
t0002046	gi|387619774|ref|NC_017638.1|	3302884	3302905	-	TTCCCGCATCAGATGACTGTAT	420
t0002049	gi|387619774|ref|NC_017638.1|	3924316	3924338	+	AAGGCTGAGGCGTGATGACGAGG	419
t0002049	gi|387619774|ref|NC_017638.1|	4018130	4018152	+	AAGGCTGAGGCGTGATGACGAGG	419
t0002049	gi|387619774|ref|NC_017638.1|	227267	227289	+	AAGGCTGAGGCGTGATGACGAGG	419
t0002049	gi|387619774|ref|NC_017638.1|	4149253	4149275	+	AAGGCTGAGGCGTGATGACGAGG	419
t0002049	gi|387619774|ref|NC_017638.1|	4190655	4190677	+	AAGGCTGAGGCGTGATGACGAGG	419
t0002049	gi|387619774|ref|NC_017638.1|	2705564	2705586	-	AAGGCTGAGGCGTGATGACGAGG	419
t0002049	gi|387619774|ref|NC_017638.1|	3403160	3403182	-	AAGGCTGAGGCGTGATGACGAGG	419
t0002051	gi|387619774|ref|NC_017638.1|	3698159	3698185	+	AGCCTGTAATCTCTGCTTAAAAGCACA	419
t0002052	gi|387619774|ref|NC_017638.1|	3924792	3924811	+	GCCAGGCTGTCTCCACCCGA	419
t0002052	gi|387619774|ref|NC_017638.1|	4149729	4149748	+	GCCAGGCTGTCTCCACCCGA	419
t0002052	gi|387619774|ref|NC_017638.1|	227743	227762	+	GCCAGGCTGTCTCCACCCGA	419
t0002052	gi|387619774|ref|NC_017638.1|	4191131	4191150	+	GCCAGGCTGTCTCCACCCGA	419
t0002052	gi|387619774|ref|NC_017638.1|	4018608	4018627	+	GCCAGGCTGTCTCCACCCGA	419
t0002052	gi|387619774|ref|NC_017638.1|	3402687	3402706	-	GCCAGGCTGTCTCCACCCGA	419
t0002052	gi|387619774|ref|NC_017638.1|	2705091	2705110	-	GCCAGGCTGTCTCCACCCGA	419
t0002053	gi|387619774|ref|NC_017638.1|	3924447	3924470	+	CAAGGCGCTTGAGAGAACTCGGGT	418
t0002053	gi|387619774|ref|NC_017638.1|	4018261	4018284	+	CAAGGCGCTTGAGAGAACTCGGGT	418
t0002053	gi|387619774|ref|NC_017638.1|	227398	227421	+	CAAGGCGCTTGAGAGAACTCGGGT	418
t0002053	gi|387619774|ref|NC_017638.1|	4149384	4149407	+	CAAGGCGCTTGAGAGAACTCGGGT	418
t0002053	gi|387619774|ref|NC_017638.1|	4190786	4190809	+	CAAGGCGCTTGAGAGAACTCGGGT	418
t0002053	gi|387619774|ref|NC_017638.1|	2705432	2705455	-	CAAGGCGCTTGAGAGAACTCGGGT	418
t0002053	gi|387619774|ref|NC_017638.1|	3403028	3403051	-	CAAGGCGCTTGAGAGAACTCGGGT	418
t0002054	gi|387619774|ref|NC_017638.1|	1129170	1129191	+	ATTCCGGACGAAGAAGCTGAGA	418
t0002056	gi|387619774|ref|NC_017638.1|	743576	743602	-	GCGCCCAGAGCTCTGTACCCAGGTTTT	418
t0002063	gi|387619774|ref|NC_017638.1|	3922843	3922866	+	GGCAGTCAGAGGCGATGAAGGACG	416
t0002063	gi|387619774|ref|NC_017638.1|	4147780	4147803	+	GGCAGTCAGAGGCGATGAAGGACG	416
t0002063	gi|387619774|ref|NC_017638.1|	4189182	4189205	+	GGCAGTCAGAGGCGATGAAGGACG	416
t0002063	gi|387619774|ref|NC_017638.1|	4016658	4016681	+	GGCAGTCAGAGGCGATGAAGGACG	416
t0002063	gi|387619774|ref|NC_017638.1|	225794	225817	+	GGCAGTCAGAGGCGATGAAGGACG	416
t0002063	gi|387619774|ref|NC_017638.1|	2707036	2707059	-	GGCAGTCAGAGGCGATGAAGGACG	416
t0002063	gi|387619774|ref|NC_017638.1|	3404632	3404655	-	GGCAGTCAGAGGCGATGAAGGACG	416
t0002065	gi|387619774|ref|NC_017638.1|	3419579	3419597	-	TTTGTTGGAGAAAGAAAAT	415
t0002066	gi|387619774|ref|NC_017638.1|	367189	367206	+	ATCTGATCGTTGGCAACC	415
t0002069	gi|387619774|ref|NC_017638.1|	3924742	3924759	+	CGAAATTCCTTGTCGGGT	415
t0002069	gi|387619774|ref|NC_017638.1|	4149679	4149696	+	CGAAATTCCTTGTCGGGT	415
t0002069	gi|387619774|ref|NC_017638.1|	227693	227710	+	CGAAATTCCTTGTCGGGT	415
t0002069	gi|387619774|ref|NC_017638.1|	4191081	4191098	+	CGAAATTCCTTGTCGGGT	415
t0002069	gi|387619774|ref|NC_017638.1|	4018558	4018575	+	CGAAATTCCTTGTCGGGT	415
t0002069	gi|387619774|ref|NC_017638.1|	3402739	3402756	-	CGAAATTCCTTGTCGGGT	415
t0002069	gi|387619774|ref|NC_017638.1|	2705143	2705160	-	CGAAATTCCTTGTCGGGT	415
t0002072	gi|387619774|ref|NC_017638.1|	3924559	3924584	+	TCGAAGATACCAGCTGGCTGCAACTG	414
t0002072	gi|387619774|ref|NC_017638.1|	4018373	4018398	+	TCGAAGATACCAGCTGGCTGCAACTG	414
t0002072	gi|387619774|ref|NC_017638.1|	4149496	4149521	+	TCGAAGATACCAGCTGGCTGCAACTG	414
t0002072	gi|387619774|ref|NC_017638.1|	227510	227535	+	TCGAAGATACCAGCTGGCTGCAACTG	414
t0002072	gi|387619774|ref|NC_017638.1|	4190898	4190923	+	TCGAAGATACCAGCTGGCTGCAACTG	414
t0002072	gi|387619774|ref|NC_017638.1|	3402914	3402939	-	TCGAAGATACCAGCTGGCTGCAACTG	414
t0002072	gi|387619774|ref|NC_017638.1|	2705318	2705343	-	TCGAAGATACCAGCTGGCTGCAACTG	414
t0002073	gi|387619774|ref|NC_017638.1|	4017678	4017695	+	GGATGTTGGCTTAGAAGC	414
t0002073	gi|387619774|ref|NC_017638.1|	3923863	3923880	+	GGATGTTGGCTTAGAAGC	414
t0002073	gi|387619774|ref|NC_017638.1|	4148800	4148817	+	GGATGTTGGCTTAGAAGC	414
t0002073	gi|387619774|ref|NC_017638.1|	4190202	4190219	+	GGATGTTGGCTTAGAAGC	414
t0002073	gi|387619774|ref|NC_017638.1|	226814	226831	+	GGATGTTGGCTTAGAAGC	414
t0002073	gi|387619774|ref|NC_017638.1|	2706022	2706039	-	GGATGTTGGCTTAGAAGC	414
t0002073	gi|387619774|ref|NC_017638.1|	3403618	3403635	-	GGATGTTGGCTTAGAAGC	414
t0002078	gi|387619774|ref|NC_017638.1|	224099	224122	+	CACGGTCCAGACTCCTACGGGAGG	413
t0002078	gi|387619774|ref|NC_017638.1|	4146091	4146114	+	CACGGTCCAGACTCCTACGGGAGG	413
t0002078	gi|387619774|ref|NC_017638.1|	4014963	4014986	+	CACGGTCCAGACTCCTACGGGAGG	413
t0002078	gi|387619774|ref|NC_017638.1|	4187579	4187602	+	CACGGTCCAGACTCCTACGGGAGG	413
t0002078	gi|387619774|ref|NC_017638.1|	3921240	3921263	+	CACGGTCCAGACTCCTACGGGAGG	413
t0002078	gi|387619774|ref|NC_017638.1|	2708716	2708739	-	CACGGTCCAGACTCCTACGGGAGG	413
t0002078	gi|387619774|ref|NC_017638.1|	3406318	3406341	-	CACGGTCCAGACTCCTACGGGAGG	413
t0002080	gi|387619774|ref|NC_017638.1|	1129158	1129182	+	TTTGATACTGAGATTCCGGACGAAG	413
t0002082	gi|387619774|ref|NC_017638.1|	1129158	1129178	+	TTTGATACTGAGATTCCGGAC	413
t0002083	gi|387619774|ref|NC_017638.1|	327598	327618	-	TACCCGTCTGACTGAAGATCC	413
t0002088	gi|387619774|ref|NC_017638.1|	226520	226542	+	ATGACTTGTGGCTGGGGGTGAAA	412
t0002088	gi|387619774|ref|NC_017638.1|	4017384	4017406	+	ATGACTTGTGGCTGGGGGTGAAA	412
t0002088	gi|387619774|ref|NC_017638.1|	3923569	3923591	+	ATGACTTGTGGCTGGGGGTGAAA	412
t0002088	gi|387619774|ref|NC_017638.1|	4148506	4148528	+	ATGACTTGTGGCTGGGGGTGAAA	412
t0002088	gi|387619774|ref|NC_017638.1|	4189908	4189930	+	ATGACTTGTGGCTGGGGGTGAAA	412
t0002088	gi|387619774|ref|NC_017638.1|	2706311	2706333	-	ATGACTTGTGGCTGGGGGTGAAA	412
t0002088	gi|387619774|ref|NC_017638.1|	3403907	3403929	-	ATGACTTGTGGCTGGGGGTGAAA	412
t0002095	gi|387619774|ref|NC_017638.1|	3767423	3767440	-	TTATTGCCGGATTACATC	411
t0002099	gi|387619774|ref|NC_017638.1|	4017092	4017117	+	GAAAGGCGAAAAGAACCCCGGCGAGG	410
t0002099	gi|387619774|ref|NC_017638.1|	3923277	3923302	+	GAAAGGCGAAAAGAACCCCGGCGAGG	410
t0002099	gi|387619774|ref|NC_017638.1|	4148214	4148239	+	GAAAGGCGAAAAGAACCCCGGCGAGG	410
t0002099	gi|387619774|ref|NC_017638.1|	4189616	4189641	+	GAAAGGCGAAAAGAACCCCGGCGAGG	410
t0002099	gi|387619774|ref|NC_017638.1|	226228	226253	+	GAAAGGCGAAAAGAACCCCGGCGAGG	410
t0002099	gi|387619774|ref|NC_017638.1|	2706600	2706625	-	GAAAGGCGAAAAGAACCCCGGCGAGG	410
t0002099	gi|387619774|ref|NC_017638.1|	3404196	3404221	-	GAAAGGCGAAAAGAACCCCGGCGAGG	410
t0002100	gi|387619774|ref|NC_017638.1|	3698005	3698023	+	CTTCGGCTTCATCACTCCT	410
t0002102	gi|387619774|ref|NC_017638.1|	3925281	3925307	+	TTCATATCGACGGCGGTGTTTGGCACC	409
t0002102	gi|387619774|ref|NC_017638.1|	4150218	4150244	+	TTCATATCGACGGCGGTGTTTGGCACC	409
t0002102	gi|387619774|ref|NC_017638.1|	228232	228258	+	TTCATATCGACGGCGGTGTTTGGCACC	409
t0002102	gi|387619774|ref|NC_017638.1|	4191620	4191646	+	TTCATATCGACGGCGGTGTTTGGCACC	409
t0002102	gi|387619774|ref|NC_017638.1|	4019097	4019123	+	TTCATATCGACGGCGGTGTTTGGCACC	409
t0002102	gi|387619774|ref|NC_017638.1|	2704595	2704621	-	TTCATATCGACGGCGGTGTTTGGCACC	409
t0002102	gi|387619774|ref|NC_017638.1|	3402191	3402217	-	TTCATATCGACGGCGGTGTTTGGCACC	409
t0002103	gi|387619774|ref|NC_017638.1|	4017731	4017749	+	TCGAGTCGGCCTGCGCGGA	409
t0002103	gi|387619774|ref|NC_017638.1|	3923916	3923934	+	TCGAGTCGGCCTGCGCGGA	409
t0002103	gi|387619774|ref|NC_017638.1|	4148853	4148871	+	TCGAGTCGGCCTGCGCGGA	409
t0002103	gi|387619774|ref|NC_017638.1|	4190255	4190273	+	TCGAGTCGGCCTGCGCGGA	409
t0002103	gi|387619774|ref|NC_017638.1|	226867	226885	+	TCGAGTCGGCCTGCGCGGA	409
t0002103	gi|387619774|ref|NC_017638.1|	2705968	2705986	-	TCGAGTCGGCCTGCGCGGA	409
t0002103	gi|387619774|ref|NC_017638.1|	3403564	3403582	-	TCGAGTCGGCCTGCGCGGA	409
t0002110	gi|387619774|ref|NC_017638.1|	3924793	3924819	+	CCAGGCTGTCTCCACCCGAGACTCAGT	408
t0002110	gi|387619774|ref|NC_017638.1|	4149730	4149756	+	CCAGGCTGTCTCCACCCGAGACTCAGT	408
t0002110	gi|387619774|ref|NC_017638.1|	227744	227770	+	CCAGGCTGTCTCCACCCGAGACTCAGT	408
t0002110	gi|387619774|ref|NC_017638.1|	4191132	4191158	+	CCAGGCTGTCTCCACCCGAGACTCAGT	408
t0002110	gi|387619774|ref|NC_017638.1|	4018609	4018635	+	CCAGGCTGTCTCCACCCGAGACTCAGT	408
t0002110	gi|387619774|ref|NC_017638.1|	3402679	3402705	-	CCAGGCTGTCTCCACCCGAGACTCAGT	408
t0002110	gi|387619774|ref|NC_017638.1|	2705083	2705109	-	CCAGGCTGTCTCCACCCGAGACTCAGT	408
t0002113	gi|387619774|ref|NC_017638.1|	259688	259708	+	GCCCATATCGTTGAACTTGTT	408
t0002116	gi|387619774|ref|NC_017638.1|	2156220	2156239	-	TTACCGTTGGTCTGCATGCT	408
t0002121	gi|387619774|ref|NC_017638.1|	4349646	4349665	+	ATAACAGATACGGACTTTCT	405
t0002123	gi|387619774|ref|NC_017638.1|	747397	747415	+	AAACCGTAGGCCTGATAAG	405
t0002123	gi|387619774|ref|NC_017638.1|	377782	377800	-	AAACCGTAGGCCTGATAAG	405
t0002127	gi|387619774|ref|NC_017638.1|	2271263	2271281	+	AATCCTCTCGTGCCGACCA	405
t0002128	gi|387619774|ref|NC_017638.1|	4159827	4159847	+	TTCGACGTAATTCTGAAAGCT	405
t0002130	gi|387619774|ref|NC_017638.1|	4016988	4017006	+	TCGATGAGTAGGGCGGGAC	404
t0002130	gi|387619774|ref|NC_017638.1|	3923173	3923191	+	TCGATGAGTAGGGCGGGAC	404
t0002130	gi|387619774|ref|NC_017638.1|	4148110	4148128	+	TCGATGAGTAGGGCGGGAC	404
t0002130	gi|387619774|ref|NC_017638.1|	4189512	4189530	+	TCGATGAGTAGGGCGGGAC	404
t0002130	gi|387619774|ref|NC_017638.1|	226124	226142	+	TCGATGAGTAGGGCGGGAC	404
t0002130	gi|387619774|ref|NC_017638.1|	2706711	2706729	-	TCGATGAGTAGGGCGGGAC	404
t0002130	gi|387619774|ref|NC_017638.1|	3404307	3404325	-	TCGATGAGTAGGGCGGGAC	404
t0002131	gi|387619774|ref|NC_017638.1|	224100	224122	+	ACGGTCCAGACTCCTACGGGAGG	404
t0002131	gi|387619774|ref|NC_017638.1|	4146092	4146114	+	ACGGTCCAGACTCCTACGGGAGG	404
t0002131	gi|387619774|ref|NC_017638.1|	4014964	4014986	+	ACGGTCCAGACTCCTACGGGAGG	404
t0002131	gi|387619774|ref|NC_017638.1|	4187580	4187602	+	ACGGTCCAGACTCCTACGGGAGG	404
t0002131	gi|387619774|ref|NC_017638.1|	3921241	3921263	+	ACGGTCCAGACTCCTACGGGAGG	404
t0002131	gi|387619774|ref|NC_017638.1|	2708716	2708738	-	ACGGTCCAGACTCCTACGGGAGG	404
t0002131	gi|387619774|ref|NC_017638.1|	3406318	3406340	-	ACGGTCCAGACTCCTACGGGAGG	404
t0002133	gi|387619774|ref|NC_017638.1|	3422884	3422905	-	ATAACGGCACTCTGCAACACCC	404
t0002139	gi|387619774|ref|NC_017638.1|	3924794	3924811	+	CAGGCTGTCTCCACCCGA	403
t0002139	gi|387619774|ref|NC_017638.1|	4149731	4149748	+	CAGGCTGTCTCCACCCGA	403
t0002139	gi|387619774|ref|NC_017638.1|	227745	227762	+	CAGGCTGTCTCCACCCGA	403
t0002139	gi|387619774|ref|NC_017638.1|	4191133	4191150	+	CAGGCTGTCTCCACCCGA	403
t0002139	gi|387619774|ref|NC_017638.1|	4018610	4018627	+	CAGGCTGTCTCCACCCGA	403
t0002139	gi|387619774|ref|NC_017638.1|	3402687	3402704	-	CAGGCTGTCTCCACCCGA	403
t0002139	gi|387619774|ref|NC_017638.1|	2705091	2705108	-	CAGGCTGTCTCCACCCGA	403
t0002144	gi|387619774|ref|NC_017638.1|	2710839	2710859	-	ACCAGAAGAACTCGACCGACT	402
t0002146	gi|387619774|ref|NC_017638.1|	598433	598452	+	ATTCGTGATGCTGCAACTCT	402
t0002146	gi|387619774|ref|NC_017638.1|	2499320	2499339	+	ATTCGTGATGCTGCAACTCT	402
t0002146	gi|387619774|ref|NC_017638.1|	15554	15573	+	ATTCGTGATGCTGCAACTCT	402
t0002148	gi|387619774|ref|NC_017638.1|	3417540	3417560	-	GGTTGATCGTTCAGAGAAAGC	402
t0002150	gi|387619774|ref|NC_017638.1|	3429802	3429822	-	TTCTCTGTAGAAGCGCCGAAA	401
t0002155	gi|387619774|ref|NC_017638.1|	224508	224529	+	CCCTGGACGAAGACTGACGCTC	401
t0002155	gi|387619774|ref|NC_017638.1|	4146500	4146521	+	CCCTGGACGAAGACTGACGCTC	401
t0002155	gi|387619774|ref|NC_017638.1|	4015372	4015393	+	CCCTGGACGAAGACTGACGCTC	401
t0002155	gi|387619774|ref|NC_017638.1|	4187988	4188009	+	CCCTGGACGAAGACTGACGCTC	401
t0002155	gi|387619774|ref|NC_017638.1|	3921649	3921670	+	CCCTGGACGAAGACTGACGCTC	401
t0002155	gi|387619774|ref|NC_017638.1|	2708309	2708330	-	CCCTGGACGAAGACTGACGCTC	401
t0002155	gi|387619774|ref|NC_017638.1|	3405911	3405932	-	CCCTGGACGAAGACTGACGCTC	401
t0002156	gi|387619774|ref|NC_017638.1|	1826072	1826093	+	ATTCCTCGGCTTTGAACAAACC	401
t0002163	gi|387619774|ref|NC_017638.1|	2432325	2432344	-	ACACAATTGGACAACTCTTT	399
t0002165	gi|387619774|ref|NC_017638.1|	367344	367367	+	ACGCAGACGCGCCGAGACAGAACT	399
t0002166	gi|387619774|ref|NC_017638.1|	3426600	3426619	-	ACCGAGCTGCTGAACCTGCT	399
t0002168	gi|387619774|ref|NC_017638.1|	750519	750540	+	GTAGCGTAGATATTCTGGTCCC	398
t0002171	gi|387619774|ref|NC_017638.1|	1313500	1313519	+	TATCGGTCGTCCGTCTACCT	398
t0002173	gi|387619774|ref|NC_017638.1|	131744	131765	+	ATTCCTGTTAGATCTGTTAACC	398
t0002180	gi|387619774|ref|NC_017638.1|	3924462	3924479	+	AACTCGGGTGAAGGAACT	397
t0002180	gi|387619774|ref|NC_017638.1|	4018276	4018293	+	AACTCGGGTGAAGGAACT	397
t0002180	gi|387619774|ref|NC_017638.1|	227413	227430	+	AACTCGGGTGAAGGAACT	397
t0002180	gi|387619774|ref|NC_017638.1|	4149399	4149416	+	AACTCGGGTGAAGGAACT	397
t0002180	gi|387619774|ref|NC_017638.1|	4190801	4190818	+	AACTCGGGTGAAGGAACT	397
t0002180	gi|387619774|ref|NC_017638.1|	2705423	2705440	-	AACTCGGGTGAAGGAACT	397
t0002180	gi|387619774|ref|NC_017638.1|	3403019	3403036	-	AACTCGGGTGAAGGAACT	397
t0002182	gi|387619774|ref|NC_017638.1|	3924788	3924816	+	GATGGCCAGGCTGTCTCCACCCGAGACTC	396
t0002182	gi|387619774|ref|NC_017638.1|	4149725	4149753	+	GATGGCCAGGCTGTCTCCACCCGAGACTC	396
t0002182	gi|387619774|ref|NC_017638.1|	227739	227767	+	GATGGCCAGGCTGTCTCCACCCGAGACTC	396
t0002182	gi|387619774|ref|NC_017638.1|	4191127	4191155	+	GATGGCCAGGCTGTCTCCACCCGAGACTC	396
t0002182	gi|387619774|ref|NC_017638.1|	4018604	4018632	+	GATGGCCAGGCTGTCTCCACCCGAGACTC	396
t0002182	gi|387619774|ref|NC_017638.1|	3402682	3402710	-	GATGGCCAGGCTGTCTCCACCCGAGACTC	396
t0002182	gi|387619774|ref|NC_017638.1|	2705086	2705114	-	GATGGCCAGGCTGTCTCCACCCGAGACTC	396
t0002187	gi|387619774|ref|NC_017638.1|	3924740	3924759	+	AGCGAAATTCCTTGTCGGGT	395
t0002187	gi|387619774|ref|NC_017638.1|	4149677	4149696	+	AGCGAAATTCCTTGTCGGGT	395
t0002187	gi|387619774|ref|NC_017638.1|	227691	227710	+	AGCGAAATTCCTTGTCGGGT	395
t0002187	gi|387619774|ref|NC_017638.1|	4191079	4191098	+	AGCGAAATTCCTTGTCGGGT	395
t0002187	gi|387619774|ref|NC_017638.1|	4018556	4018575	+	AGCGAAATTCCTTGTCGGGT	395
t0002187	gi|387619774|ref|NC_017638.1|	3402739	3402758	-	AGCGAAATTCCTTGTCGGGT	395
t0002187	gi|387619774|ref|NC_017638.1|	2705143	2705162	-	AGCGAAATTCCTTGTCGGGT	395
t0002189	gi|387619774|ref|NC_017638.1|	226480	226500	+	AACTGGAGGACCGAACCGACT	395
t0002189	gi|387619774|ref|NC_017638.1|	4017344	4017364	+	AACTGGAGGACCGAACCGACT	395
t0002189	gi|387619774|ref|NC_017638.1|	3923529	3923549	+	AACTGGAGGACCGAACCGACT	395
t0002189	gi|387619774|ref|NC_017638.1|	4148466	4148486	+	AACTGGAGGACCGAACCGACT	395
t0002189	gi|387619774|ref|NC_017638.1|	4189868	4189888	+	AACTGGAGGACCGAACCGACT	395
t0002189	gi|387619774|ref|NC_017638.1|	2706353	2706373	-	AACTGGAGGACCGAACCGACT	395
t0002189	gi|387619774|ref|NC_017638.1|	3403949	3403969	-	AACTGGAGGACCGAACCGACT	395
t0002206	gi|387619774|ref|NC_017638.1|	3924724	3924742	+	ATAACGGTCCTAAGGTAGC	392
t0002206	gi|387619774|ref|NC_017638.1|	4149661	4149679	+	ATAACGGTCCTAAGGTAGC	392
t0002206	gi|387619774|ref|NC_017638.1|	227675	227693	+	ATAACGGTCCTAAGGTAGC	392
t0002206	gi|387619774|ref|NC_017638.1|	4191063	4191081	+	ATAACGGTCCTAAGGTAGC	392
t0002206	gi|387619774|ref|NC_017638.1|	4018540	4018558	+	ATAACGGTCCTAAGGTAGC	392
t0002206	gi|387619774|ref|NC_017638.1|	3402756	3402774	-	ATAACGGTCCTAAGGTAGC	392
t0002206	gi|387619774|ref|NC_017638.1|	2705160	2705178	-	ATAACGGTCCTAAGGTAGC	392
t0002208	gi|387619774|ref|NC_017638.1|	3922843	3922865	+	GGCAGTCAGAGGCGATGAAGGAC	392
t0002208	gi|387619774|ref|NC_017638.1|	4147780	4147802	+	GGCAGTCAGAGGCGATGAAGGAC	392
t0002208	gi|387619774|ref|NC_017638.1|	4189182	4189204	+	GGCAGTCAGAGGCGATGAAGGAC	392
t0002208	gi|387619774|ref|NC_017638.1|	4016658	4016680	+	GGCAGTCAGAGGCGATGAAGGAC	392
t0002208	gi|387619774|ref|NC_017638.1|	225794	225816	+	GGCAGTCAGAGGCGATGAAGGAC	392
t0002208	gi|387619774|ref|NC_017638.1|	2707037	2707059	-	GGCAGTCAGAGGCGATGAAGGAC	392
t0002208	gi|387619774|ref|NC_017638.1|	3404633	3404655	-	GGCAGTCAGAGGCGATGAAGGAC	392
t0002210	gi|387619774|ref|NC_017638.1|	3389159	3389176	+	TAAAGAGCTGACAGAACT	392
t0002214	gi|387619774|ref|NC_017638.1|	4354716	4354737	+	TTTTCGTGCTGGTCTTAAAATC	391
t0002218	gi|387619774|ref|NC_017638.1|	4150404	4150421	+	GAGAGGACCGGAGTGGAC	390
t0002218	gi|387619774|ref|NC_017638.1|	3925467	3925484	+	GAGAGGACCGGAGTGGAC	390
t0002218	gi|387619774|ref|NC_017638.1|	228418	228435	+	GAGAGGACCGGAGTGGAC	390
t0002218	gi|387619774|ref|NC_017638.1|	4191806	4191823	+	GAGAGGACCGGAGTGGAC	390
t0002218	gi|387619774|ref|NC_017638.1|	4019283	4019300	+	GAGAGGACCGGAGTGGAC	390
t0002218	gi|387619774|ref|NC_017638.1|	2704418	2704435	-	GAGAGGACCGGAGTGGAC	390
t0002218	gi|387619774|ref|NC_017638.1|	3402014	3402031	-	GAGAGGACCGGAGTGGAC	390
t0002224	gi|387619774|ref|NC_017638.1|	3767996	3768013	-	ATAACTTCAGAGGTCGTC	389
t0002232	gi|387619774|ref|NC_017638.1|	1785932	1785951	-	ATGCCTGTTATAACTCTTCC	388
t0002236	gi|387619774|ref|NC_017638.1|	3925051	3925073	+	TTTGACTGGGGCGGTCTCCTCCT	387
t0002236	gi|387619774|ref|NC_017638.1|	4149988	4150010	+	TTTGACTGGGGCGGTCTCCTCCT	387
t0002236	gi|387619774|ref|NC_017638.1|	228002	228024	+	TTTGACTGGGGCGGTCTCCTCCT	387
t0002236	gi|387619774|ref|NC_017638.1|	4191390	4191412	+	TTTGACTGGGGCGGTCTCCTCCT	387
t0002236	gi|387619774|ref|NC_017638.1|	4018867	4018889	+	TTTGACTGGGGCGGTCTCCTCCT	387
t0002236	gi|387619774|ref|NC_017638.1|	2704829	2704851	-	TTTGACTGGGGCGGTCTCCTCCT	387
t0002236	gi|387619774|ref|NC_017638.1|	3402425	3402447	-	TTTGACTGGGGCGGTCTCCTCCT	387
t0002239	gi|387619774|ref|NC_017638.1|	367891	367914	+	ACACCGGCATACTCTGCGACATCG	386
t0002243	gi|387619774|ref|NC_017638.1|	367188	367207	+	CATCTGATCGTTGGCAACCA	386
t0002247	gi|387619774|ref|NC_017638.1|	3426614	3426636	-	GCGTTGAAGAGCTGAACACCGAG	386
t0002249	gi|387619774|ref|NC_017638.1|	1311845	1311862	+	ATTCCGTCGTGCTATAGC	386
t0002254	gi|387619774|ref|NC_017638.1|	367634	367651	-	TGGTGTCGATGGTAGAAC	385
t0002267	gi|387619774|ref|NC_017638.1|	3302887	3302905	-	TTCCCGCATCAGATGACTG	383
t0002269	gi|387619774|ref|NC_017638.1|	3800311	3800332	+	ATCTGTTTGAAAGCCTGAATCA	383
t0002280	gi|387619774|ref|NC_017638.1|	4014752	4014772	+	GTAATGTCTGGGAAACTGCCT	382
t0002280	gi|387619774|ref|NC_017638.1|	3921029	3921049	+	GTAATGTCTGGGAAACTGCCT	382
t0002280	gi|387619774|ref|NC_017638.1|	223888	223908	+	GTAATGTCTGGGAAACTGCCT	382
t0002280	gi|387619774|ref|NC_017638.1|	4145880	4145900	+	GTAATGTCTGGGAAACTGCCT	382
t0002280	gi|387619774|ref|NC_017638.1|	4187368	4187388	+	GTAATGTCTGGGAAACTGCCT	382
t0002280	gi|387619774|ref|NC_017638.1|	3406532	3406552	-	GTAATGTCTGGGAAACTGCCT	382
t0002284	gi|387619774|ref|NC_017638.1|	1729870	1729892	+	TTCGAGTCCAATTGAACGCACCA	381
t0002285	gi|387619774|ref|NC_017638.1|	224908	224931	+	CGGCCGGGAACTCAAAGGAGACTG	381
t0002285	gi|387619774|ref|NC_017638.1|	4146900	4146923	+	CGGCCGGGAACTCAAAGGAGACTG	381
t0002285	gi|387619774|ref|NC_017638.1|	4015772	4015795	+	CGGCCGGGAACTCAAAGGAGACTG	381
t0002285	gi|387619774|ref|NC_017638.1|	4188388	4188411	+	CGGCCGGGAACTCAAAGGAGACTG	381
t0002285	gi|387619774|ref|NC_017638.1|	3922049	3922072	+	CGGCCGGGAACTCAAAGGAGACTG	381
t0002285	gi|387619774|ref|NC_017638.1|	2707907	2707930	-	CGGCCGGGAACTCAAAGGAGACTG	381
t0002285	gi|387619774|ref|NC_017638.1|	3405509	3405532	-	CGGCCGGGAACTCAAAGGAGACTG	381
t0002291	gi|387619774|ref|NC_017638.1|	2733828	2733852	+	ATTTCGGACGCGGGTTCAACTCCCG	380
t0002292	gi|387619774|ref|NC_017638.1|	3800311	3800331	+	ATCTGTTTGAAAGCCTGAATC	380
t0002295	gi|387619774|ref|NC_017638.1|	224585	224605	+	AAACGATGTCGACTTGGAGGT	380
t0002295	gi|387619774|ref|NC_017638.1|	4146577	4146597	+	AAACGATGTCGACTTGGAGGT	380
t0002295	gi|387619774|ref|NC_017638.1|	4015449	4015469	+	AAACGATGTCGACTTGGAGGT	380
t0002295	gi|387619774|ref|NC_017638.1|	4188065	4188085	+	AAACGATGTCGACTTGGAGGT	380
t0002295	gi|387619774|ref|NC_017638.1|	3921726	3921746	+	AAACGATGTCGACTTGGAGGT	380
t0002295	gi|387619774|ref|NC_017638.1|	2708233	2708253	-	AAACGATGTCGACTTGGAGGT	380
t0002295	gi|387619774|ref|NC_017638.1|	3405835	3405855	-	AAACGATGTCGACTTGGAGGT	380
t0002301	gi|387619774|ref|NC_017638.1|	4150403	4150421	+	CGAGAGGACCGGAGTGGAC	379
t0002301	gi|387619774|ref|NC_017638.1|	3925466	3925484	+	CGAGAGGACCGGAGTGGAC	379
t0002301	gi|387619774|ref|NC_017638.1|	228417	228435	+	CGAGAGGACCGGAGTGGAC	379
t0002301	gi|387619774|ref|NC_017638.1|	4191805	4191823	+	CGAGAGGACCGGAGTGGAC	379
t0002301	gi|387619774|ref|NC_017638.1|	4019282	4019300	+	CGAGAGGACCGGAGTGGAC	379
t0002301	gi|387619774|ref|NC_017638.1|	2704418	2704436	-	CGAGAGGACCGGAGTGGAC	379
t0002301	gi|387619774|ref|NC_017638.1|	3402014	3402032	-	CGAGAGGACCGGAGTGGAC	379
t0002303	gi|387619774|ref|NC_017638.1|	3924789	3924812	+	ATGGCCAGGCTGTCTCCACCCGAG	379
t0002303	gi|387619774|ref|NC_017638.1|	4149726	4149749	+	ATGGCCAGGCTGTCTCCACCCGAG	379
t0002303	gi|387619774|ref|NC_017638.1|	227740	227763	+	ATGGCCAGGCTGTCTCCACCCGAG	379
t0002303	gi|387619774|ref|NC_017638.1|	4191128	4191151	+	ATGGCCAGGCTGTCTCCACCCGAG	379
t0002303	gi|387619774|ref|NC_017638.1|	4018605	4018628	+	ATGGCCAGGCTGTCTCCACCCGAG	379
t0002303	gi|387619774|ref|NC_017638.1|	3402686	3402709	-	ATGGCCAGGCTGTCTCCACCCGAG	379
t0002303	gi|387619774|ref|NC_017638.1|	2705090	2705113	-	ATGGCCAGGCTGTCTCCACCCGAG	379
t0002307	gi|387619774|ref|NC_017638.1|	1845444	1845461	-	ATTGTGTTAACTCTGCCT	378
t0002312	gi|387619774|ref|NC_017638.1|	259688	259709	+	GCCCATATCGTTGAACTTGTTC	377
t0002314	gi|387619774|ref|NC_017638.1|	128012	128032	+	ATCGTAGAACGTTACAACACC	376
t0002315	gi|387619774|ref|NC_017638.1|	2712179	2712202	-	TCAAGACGATCCGGTACGCGTGAT	376
t0002316	gi|387619774|ref|NC_017638.1|	3626199	3626222	+	GTTAGATAAGAACTCTCTCACTCC	376
t0002316	gi|387619774|ref|NC_017638.1|	3625769	3625792	+	GTTAGATAAGAACTCTCTCACTCC	376
t0002317	gi|387619774|ref|NC_017638.1|	3924459	3924478	+	GAGAACTCGGGTGAAGGAAC	376
t0002317	gi|387619774|ref|NC_017638.1|	4018273	4018292	+	GAGAACTCGGGTGAAGGAAC	376
t0002317	gi|387619774|ref|NC_017638.1|	227410	227429	+	GAGAACTCGGGTGAAGGAAC	376
t0002317	gi|387619774|ref|NC_017638.1|	4149396	4149415	+	GAGAACTCGGGTGAAGGAAC	376
t0002317	gi|387619774|ref|NC_017638.1|	4190798	4190817	+	GAGAACTCGGGTGAAGGAAC	376
t0002317	gi|387619774|ref|NC_017638.1|	2705424	2705443	-	GAGAACTCGGGTGAAGGAAC	376
t0002317	gi|387619774|ref|NC_017638.1|	3403020	3403039	-	GAGAACTCGGGTGAAGGAAC	376
t0002321	gi|387619774|ref|NC_017638.1|	750519	750541	+	GTAGCGTAGATATTCTGGTCCCT	376
t0002324	gi|387619774|ref|NC_017638.1|	1129165	1129182	+	CTGAGATTCCGGACGAAG	375
t0002327	gi|387619774|ref|NC_017638.1|	1785931	1785949	-	GCCTGTTATAACTCTTCCT	375
t0002328	gi|387619774|ref|NC_017638.1|	476958	476980	+	CGGGATGTAGCTGGCAGGGCCCC	375
t0002333	gi|387619774|ref|NC_017638.1|	2639612	2639631	-	TATAGAGCAATGAAATTACC	374
t0002335	gi|387619774|ref|NC_017638.1|	224100	224120	+	ACGGTCCAGACTCCTACGGGA	374
t0002335	gi|387619774|ref|NC_017638.1|	4146092	4146112	+	ACGGTCCAGACTCCTACGGGA	374
t0002335	gi|387619774|ref|NC_017638.1|	4014964	4014984	+	ACGGTCCAGACTCCTACGGGA	374
t0002335	gi|387619774|ref|NC_017638.1|	4187580	4187600	+	ACGGTCCAGACTCCTACGGGA	374
t0002335	gi|387619774|ref|NC_017638.1|	3921241	3921261	+	ACGGTCCAGACTCCTACGGGA	374
t0002335	gi|387619774|ref|NC_017638.1|	2708718	2708738	-	ACGGTCCAGACTCCTACGGGA	374
t0002335	gi|387619774|ref|NC_017638.1|	3406320	3406340	-	ACGGTCCAGACTCCTACGGGA	374
t0002337	gi|387619774|ref|NC_017638.1|	751748	751769	+	CTGCACTGTAGACCGGATAAGG	374
t0002348	gi|387619774|ref|NC_017638.1|	3925283	3925307	+	CATATCGACGGCGGTGTTTGGCACC	372
t0002348	gi|387619774|ref|NC_017638.1|	4150220	4150244	+	CATATCGACGGCGGTGTTTGGCACC	372
t0002348	gi|387619774|ref|NC_017638.1|	228234	228258	+	CATATCGACGGCGGTGTTTGGCACC	372
t0002348	gi|387619774|ref|NC_017638.1|	4191622	4191646	+	CATATCGACGGCGGTGTTTGGCACC	372
t0002348	gi|387619774|ref|NC_017638.1|	4019099	4019123	+	CATATCGACGGCGGTGTTTGGCACC	372
t0002348	gi|387619774|ref|NC_017638.1|	2704595	2704619	-	CATATCGACGGCGGTGTTTGGCACC	372
t0002348	gi|387619774|ref|NC_017638.1|	3402191	3402215	-	CATATCGACGGCGGTGTTTGGCACC	372
t0002351	gi|387619774|ref|NC_017638.1|	3451969	3451991	-	TTTCCATGCCACGTCGTCGCGTC	372
t0002355	gi|387619774|ref|NC_017638.1|	2528316	2528341	-	ACAGGCAACGGAACTGCTGAACAGTT	371
t0002358	gi|387619774|ref|NC_017638.1|	3389158	3389176	+	ATAAAGAGCTGACAGAACT	370
t0002362	gi|387619774|ref|NC_017638.1|	1139833	1139852	+	ATAACGAAAGGCAAGAACCC	370
t0002364	gi|387619774|ref|NC_017638.1|	1271546	1271566	-	GCACTTAAAATTCTGAACAAC	369
t0002368	gi|387619774|ref|NC_017638.1|	476958	476984	+	CGGGATGTAGCTGGCAGGGCCCCCACC	368
t0002370	gi|387619774|ref|NC_017638.1|	4349981	4350004	+	GCACGACACTGAACATACGAATTT	368
t0002376	gi|387619774|ref|NC_017638.1|	367666	367684	+	AGTTGATCGGCGCGAGATT	367
t0002386	gi|387619774|ref|NC_017638.1|	4014664	4014684	+	TTGAACGCTGGCGGCAGGCCT	366
t0002386	gi|387619774|ref|NC_017638.1|	223800	223820	+	TTGAACGCTGGCGGCAGGCCT	366
t0002386	gi|387619774|ref|NC_017638.1|	4145792	4145812	+	TTGAACGCTGGCGGCAGGCCT	366
t0002386	gi|387619774|ref|NC_017638.1|	4187280	4187300	+	TTGAACGCTGGCGGCAGGCCT	366
t0002386	gi|387619774|ref|NC_017638.1|	3920941	3920961	+	TTGAACGCTGGCGGCAGGCCT	366
t0002386	gi|387619774|ref|NC_017638.1|	2709018	2709038	-	TTGAACGCTGGCGGCAGGCCT	366
t0002386	gi|387619774|ref|NC_017638.1|	3406620	3406640	-	TTGAACGCTGGCGGCAGGCCT	366
t0002390	gi|387619774|ref|NC_017638.1|	3924459	3924480	+	GAGAACTCGGGTGAAGGAACTA	366
t0002390	gi|387619774|ref|NC_017638.1|	4018273	4018294	+	GAGAACTCGGGTGAAGGAACTA	366
t0002390	gi|387619774|ref|NC_017638.1|	227410	227431	+	GAGAACTCGGGTGAAGGAACTA	366
t0002390	gi|387619774|ref|NC_017638.1|	4149396	4149417	+	GAGAACTCGGGTGAAGGAACTA	366
t0002390	gi|387619774|ref|NC_017638.1|	4190798	4190819	+	GAGAACTCGGGTGAAGGAACTA	366
t0002390	gi|387619774|ref|NC_017638.1|	2705422	2705443	-	GAGAACTCGGGTGAAGGAACTA	366
t0002390	gi|387619774|ref|NC_017638.1|	3403018	3403039	-	GAGAACTCGGGTGAAGGAACTA	366
t0002391	gi|387619774|ref|NC_017638.1|	2352770	2352788	+	ATTTGCCGTGCTGTTTACT	365
t0002392	gi|387619774|ref|NC_017638.1|	4146813	4146837	+	GCTGCATGGCTGTCGTCAGCTCGTG	365
t0002392	gi|387619774|ref|NC_017638.1|	4015685	4015709	+	GCTGCATGGCTGTCGTCAGCTCGTG	365
t0002392	gi|387619774|ref|NC_017638.1|	4188301	4188325	+	GCTGCATGGCTGTCGTCAGCTCGTG	365
t0002392	gi|387619774|ref|NC_017638.1|	3921962	3921986	+	GCTGCATGGCTGTCGTCAGCTCGTG	365
t0002392	gi|387619774|ref|NC_017638.1|	224821	224845	+	GCTGCATGGCTGTCGTCAGCTCGTG	365
t0002392	gi|387619774|ref|NC_017638.1|	2707993	2708017	-	GCTGCATGGCTGTCGTCAGCTCGTG	365
t0002392	gi|387619774|ref|NC_017638.1|	3405595	3405619	-	GCTGCATGGCTGTCGTCAGCTCGTG	365
t0002394	gi|387619774|ref|NC_017638.1|	3314403	3314423	-	ATTGTTAACTGAGAACAAACT	365
t0002410	gi|387619774|ref|NC_017638.1|	1248517	1248540	+	TTTCAAGATTAGCCCCCGTTCTGT	362
t0002411	gi|387619774|ref|NC_017638.1|	3924794	3924821	+	CAGGCTGTCTCCACCCGAGACTCAGTGA	362
t0002411	gi|387619774|ref|NC_017638.1|	4149731	4149758	+	CAGGCTGTCTCCACCCGAGACTCAGTGA	362
t0002411	gi|387619774|ref|NC_017638.1|	227745	227772	+	CAGGCTGTCTCCACCCGAGACTCAGTGA	362
t0002411	gi|387619774|ref|NC_017638.1|	4191133	4191160	+	CAGGCTGTCTCCACCCGAGACTCAGTGA	362
t0002411	gi|387619774|ref|NC_017638.1|	4018610	4018637	+	CAGGCTGTCTCCACCCGAGACTCAGTGA	362
t0002411	gi|387619774|ref|NC_017638.1|	3402677	3402704	-	CAGGCTGTCTCCACCCGAGACTCAGTGA	362
t0002411	gi|387619774|ref|NC_017638.1|	2705081	2705108	-	CAGGCTGTCTCCACCCGAGACTCAGTGA	362
t0002421	gi|387619774|ref|NC_017638.1|	4383681	4383703	+	ATGGGTAACAACGTCGTCGTACT	361
t0002422	gi|387619774|ref|NC_017638.1|	224468	224486	+	TGCGTAGAGATCTGGAGGA	361
t0002422	gi|387619774|ref|NC_017638.1|	4146460	4146478	+	TGCGTAGAGATCTGGAGGA	361
t0002422	gi|387619774|ref|NC_017638.1|	4015332	4015350	+	TGCGTAGAGATCTGGAGGA	361
t0002422	gi|387619774|ref|NC_017638.1|	4187948	4187966	+	TGCGTAGAGATCTGGAGGA	361
t0002422	gi|387619774|ref|NC_017638.1|	3921609	3921627	+	TGCGTAGAGATCTGGAGGA	361
t0002422	gi|387619774|ref|NC_017638.1|	2708352	2708370	-	TGCGTAGAGATCTGGAGGA	361
t0002422	gi|387619774|ref|NC_017638.1|	3405954	3405972	-	TGCGTAGAGATCTGGAGGA	361
t0002423	gi|387619774|ref|NC_017638.1|	367511	367535	-	ATTGCTGTGGAAGCTGCCTGCACTA	361
t0002426	gi|387619774|ref|NC_017638.1|	4404809	4404826	+	TGATAGATTCTGGAGACT	361
t0002428	gi|387619774|ref|NC_017638.1|	3419581	3419598	-	GTTTGTTGGAGAAAGAAA	360
t0002433	gi|387619774|ref|NC_017638.1|	4017468	4017491	+	ATTCATCTCCGGGGGTAGAGCACT	360
t0002433	gi|387619774|ref|NC_017638.1|	3923653	3923676	+	ATTCATCTCCGGGGGTAGAGCACT	360
t0002433	gi|387619774|ref|NC_017638.1|	4148590	4148613	+	ATTCATCTCCGGGGGTAGAGCACT	360
t0002433	gi|387619774|ref|NC_017638.1|	4189992	4190015	+	ATTCATCTCCGGGGGTAGAGCACT	360
t0002433	gi|387619774|ref|NC_017638.1|	2706226	2706249	-	ATTCATCTCCGGGGGTAGAGCACT	360
t0002433	gi|387619774|ref|NC_017638.1|	3403822	3403845	-	ATTCATCTCCGGGGGTAGAGCACT	360
t0002435	gi|387619774|ref|NC_017638.1|	3800306	3800326	+	CTTGTATCTGTTTGAAAGCCT	360
t0002436	gi|387619774|ref|NC_017638.1|	1124874	1124892	+	CTGCGTCACCACATCACTG	360
t0002442	gi|387619774|ref|NC_017638.1|	3423477	3423497	-	TAAGAAATCTGCTCGTATCCG	359
t0002444	gi|387619774|ref|NC_017638.1|	479141	479159	-	ACAATGATCGTTTCCACCC	359
t0002449	gi|387619774|ref|NC_017638.1|	224467	224490	+	ATGCGTAGAGATCTGGAGGAATAC	358
t0002449	gi|387619774|ref|NC_017638.1|	4146459	4146482	+	ATGCGTAGAGATCTGGAGGAATAC	358
t0002449	gi|387619774|ref|NC_017638.1|	4015331	4015354	+	ATGCGTAGAGATCTGGAGGAATAC	358
t0002449	gi|387619774|ref|NC_017638.1|	4187947	4187970	+	ATGCGTAGAGATCTGGAGGAATAC	358
t0002449	gi|387619774|ref|NC_017638.1|	3921608	3921631	+	ATGCGTAGAGATCTGGAGGAATAC	358
t0002449	gi|387619774|ref|NC_017638.1|	2708348	2708371	-	ATGCGTAGAGATCTGGAGGAATAC	358
t0002449	gi|387619774|ref|NC_017638.1|	3405950	3405973	-	ATGCGTAGAGATCTGGAGGAATAC	358
t0002451	gi|387619774|ref|NC_017638.1|	4179384	4179402	+	TTATGAACAAGACTCAACT	357
t0002454	gi|387619774|ref|NC_017638.1|	455888	455905	+	TTTATCCGGAAGTTGAAC	357
t0002456	gi|387619774|ref|NC_017638.1|	3417703	3417727	-	GTTGCTAATCGTCGTCTGGCATTCG	357
t0002457	gi|387619774|ref|NC_017638.1|	224461	224482	+	GGTGAAATGCGTAGAGATCTGG	357
t0002457	gi|387619774|ref|NC_017638.1|	4146453	4146474	+	GGTGAAATGCGTAGAGATCTGG	357
t0002457	gi|387619774|ref|NC_017638.1|	4015325	4015346	+	GGTGAAATGCGTAGAGATCTGG	357
t0002457	gi|387619774|ref|NC_017638.1|	4187941	4187962	+	GGTGAAATGCGTAGAGATCTGG	357
t0002457	gi|387619774|ref|NC_017638.1|	3921602	3921623	+	GGTGAAATGCGTAGAGATCTGG	357
t0002457	gi|387619774|ref|NC_017638.1|	2708356	2708377	-	GGTGAAATGCGTAGAGATCTGG	357
t0002457	gi|387619774|ref|NC_017638.1|	3405958	3405979	-	GGTGAAATGCGTAGAGATCTGG	357
t0002458	gi|387619774|ref|NC_017638.1|	133469	133487	+	ATACCTGAACTCTAACATC	356
t0002461	gi|387619774|ref|NC_017638.1|	131744	131769	+	ATTCCTGTTAGATCTGTTAACCAACC	356
t0002463	gi|387619774|ref|NC_017638.1|	367478	367497	-	ATTTCTTGATGTCTCTGACC	356
t0002464	gi|387619774|ref|NC_017638.1|	751986	752009	+	ACTGAAGGATGGACAGAACACATG	355
t0002465	gi|387619774|ref|NC_017638.1|	367478	367496	-	TTTCTTGATGTCTCTGACC	355
t0002467	gi|387619774|ref|NC_017638.1|	750521	750541	+	AGCGTAGATATTCTGGTCCCT	355
t0002474	gi|387619774|ref|NC_017638.1|	4349975	4349999	+	ATCCGCGCACGACACTGAACATACG	354
t0002481	gi|387619774|ref|NC_017638.1|	476958	476978	+	CGGGATGTAGCTGGCAGGGCC	353
t0002484	gi|387619774|ref|NC_017638.1|	3430806	3430823	-	TTTAGTCGGTAAAAAAGT	353
t0002490	gi|387619774|ref|NC_017638.1|	2870098	2870117	+	GTTTTATCGTCCTGTAGAGA	352
t0002493	gi|387619774|ref|NC_017638.1|	3924892	3924915	+	CTTGACACTGAACATTGAGCCTTG	352
t0002493	gi|387619774|ref|NC_017638.1|	4149829	4149852	+	CTTGACACTGAACATTGAGCCTTG	352
t0002493	gi|387619774|ref|NC_017638.1|	227843	227866	+	CTTGACACTGAACATTGAGCCTTG	352
t0002493	gi|387619774|ref|NC_017638.1|	4191231	4191254	+	CTTGACACTGAACATTGAGCCTTG	352
t0002493	gi|387619774|ref|NC_017638.1|	4018708	4018731	+	CTTGACACTGAACATTGAGCCTTG	352
t0002493	gi|387619774|ref|NC_017638.1|	3402583	3402606	-	CTTGACACTGAACATTGAGCCTTG	352
t0002493	gi|387619774|ref|NC_017638.1|	2704987	2705010	-	CTTGACACTGAACATTGAGCCTTG	352
t0002495	gi|387619774|ref|NC_017638.1|	226478	226495	+	CTAACTGGAGGACCGAAC	351
t0002495	gi|387619774|ref|NC_017638.1|	4017342	4017359	+	CTAACTGGAGGACCGAAC	351
t0002495	gi|387619774|ref|NC_017638.1|	3923527	3923544	+	CTAACTGGAGGACCGAAC	351
t0002495	gi|387619774|ref|NC_017638.1|	4148464	4148481	+	CTAACTGGAGGACCGAAC	351
t0002495	gi|387619774|ref|NC_017638.1|	4189866	4189883	+	CTAACTGGAGGACCGAAC	351
t0002495	gi|387619774|ref|NC_017638.1|	2706358	2706375	-	CTAACTGGAGGACCGAAC	351
t0002495	gi|387619774|ref|NC_017638.1|	3403954	3403971	-	CTAACTGGAGGACCGAAC	351
t0002509	gi|387619774|ref|NC_017638.1|	2733844	2733864	+	CAACTCCCGCCAGCTCCACCA	350
t0002510	gi|387619774|ref|NC_017638.1|	429939	429957	+	AATATACTGTTGAACAACT	350
t0002511	gi|387619774|ref|NC_017638.1|	4161381	4161400	+	CCCATATATCTCTGAAACCT	350
t0002512	gi|387619774|ref|NC_017638.1|	3389196	3389213	+	ATTCTGACGTACTGACCG	350
t0002513	gi|387619774|ref|NC_017638.1|	4192067	4192084	+	TTTTGGCGGATTGAGAGA	350
t0002513	gi|387619774|ref|NC_017638.1|	4019544	4019561	+	TTTTGGCGGATTGAGAGA	350
t0002513	gi|387619774|ref|NC_017638.1|	228679	228696	+	TTTTGGCGGATTGAGAGA	350
t0002516	gi|387619774|ref|NC_017638.1|	3420231	3420249	-	TTAAGATCAGTGAGCTGTC	350
t0002521	gi|387619774|ref|NC_017638.1|	4150371	4150396	+	CGCTGGAGAACTGAGGGGGGCTGCTC	349
t0002521	gi|387619774|ref|NC_017638.1|	3925434	3925459	+	CGCTGGAGAACTGAGGGGGGCTGCTC	349
t0002521	gi|387619774|ref|NC_017638.1|	228385	228410	+	CGCTGGAGAACTGAGGGGGGCTGCTC	349
t0002521	gi|387619774|ref|NC_017638.1|	4191773	4191798	+	CGCTGGAGAACTGAGGGGGGCTGCTC	349
t0002521	gi|387619774|ref|NC_017638.1|	4019250	4019275	+	CGCTGGAGAACTGAGGGGGGCTGCTC	349
t0002521	gi|387619774|ref|NC_017638.1|	2704443	2704468	-	CGCTGGAGAACTGAGGGGGGCTGCTC	349
t0002521	gi|387619774|ref|NC_017638.1|	3402039	3402064	-	CGCTGGAGAACTGAGGGGGGCTGCTC	349
t0002522	gi|387619774|ref|NC_017638.1|	476961	476985	+	GATGTAGCTGGCAGGGCCCCCACCC	349
t0002523	gi|387619774|ref|NC_017638.1|	2150941	2150961	+	CTAGCTGTACCAGGAACCACC	349
t0002525	gi|387619774|ref|NC_017638.1|	751750	751769	+	GCACTGTAGACCGGATAAGG	348
t0002526	gi|387619774|ref|NC_017638.1|	3417788	3417809	-	AATCATCAAGACGACTCTGCCT	348
t0002529	gi|387619774|ref|NC_017638.1|	224469	224486	+	GCGTAGAGATCTGGAGGA	348
t0002529	gi|387619774|ref|NC_017638.1|	4146461	4146478	+	GCGTAGAGATCTGGAGGA	348
t0002529	gi|387619774|ref|NC_017638.1|	4015333	4015350	+	GCGTAGAGATCTGGAGGA	348
t0002529	gi|387619774|ref|NC_017638.1|	4187949	4187966	+	GCGTAGAGATCTGGAGGA	348
t0002529	gi|387619774|ref|NC_017638.1|	3921610	3921627	+	GCGTAGAGATCTGGAGGA	348
t0002529	gi|387619774|ref|NC_017638.1|	2708352	2708369	-	GCGTAGAGATCTGGAGGA	348
t0002529	gi|387619774|ref|NC_017638.1|	3405954	3405971	-	GCGTAGAGATCTGGAGGA	348
t0002531	gi|387619774|ref|NC_017638.1|	367341	367366	-	GTTCTGTCTCGGCGCGTCTGCGTCTG	348
t0002537	gi|387619774|ref|NC_017638.1|	2161251	2161270	-	ATATGTTCAGTCTGTTCTGC	347
t0002538	gi|387619774|ref|NC_017638.1|	3924789	3924817	+	ATGGCCAGGCTGTCTCCACCCGAGACTCA	347
t0002538	gi|387619774|ref|NC_017638.1|	4149726	4149754	+	ATGGCCAGGCTGTCTCCACCCGAGACTCA	347
t0002538	gi|387619774|ref|NC_017638.1|	227740	227768	+	ATGGCCAGGCTGTCTCCACCCGAGACTCA	347
t0002538	gi|387619774|ref|NC_017638.1|	4191128	4191156	+	ATGGCCAGGCTGTCTCCACCCGAGACTCA	347
t0002538	gi|387619774|ref|NC_017638.1|	4018605	4018633	+	ATGGCCAGGCTGTCTCCACCCGAGACTCA	347
t0002538	gi|387619774|ref|NC_017638.1|	3402681	3402709	-	ATGGCCAGGCTGTCTCCACCCGAGACTCA	347
t0002538	gi|387619774|ref|NC_017638.1|	2705085	2705113	-	ATGGCCAGGCTGTCTCCACCCGAGACTCA	347
t0002539	gi|387619774|ref|NC_017638.1|	3419470	3419488	-	GTGTAAAATTGAACAAGCT	346
t0002545	gi|387619774|ref|NC_017638.1|	3417788	3417808	-	ATCATCAAGACGACTCTGCCT	345
t0002546	gi|387619774|ref|NC_017638.1|	224468	224493	+	TGCGTAGAGATCTGGAGGAATACCGG	345
t0002546	gi|387619774|ref|NC_017638.1|	4146460	4146485	+	TGCGTAGAGATCTGGAGGAATACCGG	345
t0002546	gi|387619774|ref|NC_017638.1|	4015332	4015357	+	TGCGTAGAGATCTGGAGGAATACCGG	345
t0002546	gi|387619774|ref|NC_017638.1|	4187948	4187973	+	TGCGTAGAGATCTGGAGGAATACCGG	345
t0002546	gi|387619774|ref|NC_017638.1|	3921609	3921634	+	TGCGTAGAGATCTGGAGGAATACCGG	345
t0002546	gi|387619774|ref|NC_017638.1|	2708345	2708370	-	TGCGTAGAGATCTGGAGGAATACCGG	345
t0002546	gi|387619774|ref|NC_017638.1|	3405947	3405972	-	TGCGTAGAGATCTGGAGGAATACCGG	345
t0002547	gi|387619774|ref|NC_017638.1|	4017126	4017151	+	AAAGAACCTGAAACCGTGTACGTACA	345
t0002547	gi|387619774|ref|NC_017638.1|	3923311	3923336	+	AAAGAACCTGAAACCGTGTACGTACA	345
t0002547	gi|387619774|ref|NC_017638.1|	4148248	4148273	+	AAAGAACCTGAAACCGTGTACGTACA	345
t0002547	gi|387619774|ref|NC_017638.1|	4189650	4189675	+	AAAGAACCTGAAACCGTGTACGTACA	345
t0002547	gi|387619774|ref|NC_017638.1|	226262	226287	+	AAAGAACCTGAAACCGTGTACGTACA	345
t0002547	gi|387619774|ref|NC_017638.1|	2706566	2706591	-	AAAGAACCTGAAACCGTGTACGTACA	345
t0002547	gi|387619774|ref|NC_017638.1|	3404162	3404187	-	AAAGAACCTGAAACCGTGTACGTACA	345
t0002551	gi|387619774|ref|NC_017638.1|	751994	752014	+	ATGGACAGAACACATGAACTT	345
t0002552	gi|387619774|ref|NC_017638.1|	4017472	4017496	+	ATCTCCGGGGGTAGAGCACTGTTTC	345
t0002552	gi|387619774|ref|NC_017638.1|	3923657	3923681	+	ATCTCCGGGGGTAGAGCACTGTTTC	345
t0002552	gi|387619774|ref|NC_017638.1|	4148594	4148618	+	ATCTCCGGGGGTAGAGCACTGTTTC	345
t0002552	gi|387619774|ref|NC_017638.1|	4189996	4190020	+	ATCTCCGGGGGTAGAGCACTGTTTC	345
t0002552	gi|387619774|ref|NC_017638.1|	226608	226632	+	ATCTCCGGGGGTAGAGCACTGTTTC	345
t0002552	gi|387619774|ref|NC_017638.1|	2706221	2706245	-	ATCTCCGGGGGTAGAGCACTGTTTC	345
t0002552	gi|387619774|ref|NC_017638.1|	3403817	3403841	-	ATCTCCGGGGGTAGAGCACTGTTTC	345
t0002558	gi|387619774|ref|NC_017638.1|	226477	226496	+	ACTAACTGGAGGACCGAACC	344
t0002558	gi|387619774|ref|NC_017638.1|	4017341	4017360	+	ACTAACTGGAGGACCGAACC	344
t0002558	gi|387619774|ref|NC_017638.1|	3923526	3923545	+	ACTAACTGGAGGACCGAACC	344
t0002558	gi|387619774|ref|NC_017638.1|	4148463	4148482	+	ACTAACTGGAGGACCGAACC	344
t0002558	gi|387619774|ref|NC_017638.1|	4189865	4189884	+	ACTAACTGGAGGACCGAACC	344
t0002558	gi|387619774|ref|NC_017638.1|	2706357	2706376	-	ACTAACTGGAGGACCGAACC	344
t0002558	gi|387619774|ref|NC_017638.1|	3403953	3403972	-	ACTAACTGGAGGACCGAACC	344
t0002560	gi|387619774|ref|NC_017638.1|	3417702	3417727	-	GTTGCTAATCGTCGTCTGGCATTCGC	344
t0002564	gi|387619774|ref|NC_017638.1|	746710	746733	+	ATAACCCGGATGTTGATGATGCTC	344
t0002568	gi|387619774|ref|NC_017638.1|	652894	652913	-	CCGGAGCTGACATGAAAACC	343
t0002575	gi|387619774|ref|NC_017638.1|	224466	224491	+	AATGCGTAGAGATCTGGAGGAATACC	342
t0002575	gi|387619774|ref|NC_017638.1|	4146458	4146483	+	AATGCGTAGAGATCTGGAGGAATACC	342
t0002575	gi|387619774|ref|NC_017638.1|	4015330	4015355	+	AATGCGTAGAGATCTGGAGGAATACC	342
t0002575	gi|387619774|ref|NC_017638.1|	4187946	4187971	+	AATGCGTAGAGATCTGGAGGAATACC	342
t0002575	gi|387619774|ref|NC_017638.1|	3921607	3921632	+	AATGCGTAGAGATCTGGAGGAATACC	342
t0002575	gi|387619774|ref|NC_017638.1|	2708347	2708372	-	AATGCGTAGAGATCTGGAGGAATACC	342
t0002575	gi|387619774|ref|NC_017638.1|	3405949	3405974	-	AATGCGTAGAGATCTGGAGGAATACC	342
t0002579	gi|387619774|ref|NC_017638.1|	1975571	1975590	-	AATAAGCAGTGTCGTGAAAC	342
t0002580	gi|387619774|ref|NC_017638.1|	3155982	3156000	+	TTTGATCGCGCTAAATACT	342
t0002583	gi|387619774|ref|NC_017638.1|	517825	517842	-	GTTGATCGGCACATGAAC	342
t0002590	gi|387619774|ref|NC_017638.1|	4383685	4383710	+	GTAACAACGTCGTCGTACTGGGCACC	341
t0002592	gi|387619774|ref|NC_017638.1|	1369221	1369242	-	ACTCTTCGTTCTTCTTCTGACT	340
t0002604	gi|387619774|ref|NC_017638.1|	743225	743248	-	TTCCCGATCGATCAGCTGGCGACC	340
t0002610	gi|387619774|ref|NC_017638.1|	54552	54572	-	ATTAATGCAGTCGGTAAAACT	339
t0002611	gi|387619774|ref|NC_017638.1|	1660622	1660647	+	ACACCCTCCTGGCGTCGGCACTGCTT	339
t0002613	gi|387619774|ref|NC_017638.1|	3190594	3190614	+	AAGAATATTGCTGAGCAAACC	338
t0002614	gi|387619774|ref|NC_017638.1|	4312918	4312937	-	TTCTGATTGTTGAAGACGAT	338
t0002616	gi|387619774|ref|NC_017638.1|	911454	911471	+	TTTTAGCGTTCTGTAACC	338
t0002618	gi|387619774|ref|NC_017638.1|	3762014	3762034	-	ATGTCAGAACAAAACAACACT	338
t0002623	gi|387619774|ref|NC_017638.1|	518635	518654	-	TTCTTGAACAGTCGATGACC	338
t0002629	gi|387619774|ref|NC_017638.1|	202645	202662	+	TTTTGTATCGTTGGACCC	337
t0002634	gi|387619774|ref|NC_017638.1|	3423472	3423492	-	AATCTGCTCGTATCCGTCGTG	337
t0002635	gi|387619774|ref|NC_017638.1|	224500	224525	+	AGGCGGCCCCCTGGACGAAGACTGAC	336
t0002635	gi|387619774|ref|NC_017638.1|	4146492	4146517	+	AGGCGGCCCCCTGGACGAAGACTGAC	336
t0002635	gi|387619774|ref|NC_017638.1|	4015364	4015389	+	AGGCGGCCCCCTGGACGAAGACTGAC	336
t0002635	gi|387619774|ref|NC_017638.1|	4187980	4188005	+	AGGCGGCCCCCTGGACGAAGACTGAC	336
t0002635	gi|387619774|ref|NC_017638.1|	3921641	3921666	+	AGGCGGCCCCCTGGACGAAGACTGAC	336
t0002635	gi|387619774|ref|NC_017638.1|	2708313	2708338	-	AGGCGGCCCCCTGGACGAAGACTGAC	336
t0002635	gi|387619774|ref|NC_017638.1|	3405915	3405940	-	AGGCGGCCCCCTGGACGAAGACTGAC	336
t0002638	gi|387619774|ref|NC_017638.1|	327591	327611	-	CTGACTGAAGATCCGAATACC	336
t0002640	gi|387619774|ref|NC_017638.1|	4161382	4161400	+	CCATATATCTCTGAAACCT	336
t0002643	gi|387619774|ref|NC_017638.1|	1271545	1271566	-	GCACTTAAAATTCTGAACAACA	336
t0002648	gi|387619774|ref|NC_017638.1|	768679	768699	+	TCAGTAGTGTCGGCTCAGGCT	335
t0002649	gi|387619774|ref|NC_017638.1|	451049	451070	-	TAAAGATGTTCGGAAAATTATC	335
t0002650	gi|387619774|ref|NC_017638.1|	3451967	3451990	-	TTCCATGCCACGTCGTCGCGTCAT	335
t0002651	gi|387619774|ref|NC_017638.1|	497838	497858	+	TTTCCTGTTGGACGGCTTCCC	334
t0002652	gi|387619774|ref|NC_017638.1|	3425333	3425358	-	ATTTGGAGTAGTACGATGGCGAAACT	334
t0002655	gi|387619774|ref|NC_017638.1|	4017127	4017152	+	AAGAACCTGAAACCGTGTACGTACAA	334
t0002655	gi|387619774|ref|NC_017638.1|	3923312	3923337	+	AAGAACCTGAAACCGTGTACGTACAA	334
t0002655	gi|387619774|ref|NC_017638.1|	4148249	4148274	+	AAGAACCTGAAACCGTGTACGTACAA	334
t0002655	gi|387619774|ref|NC_017638.1|	4189651	4189676	+	AAGAACCTGAAACCGTGTACGTACAA	334
t0002655	gi|387619774|ref|NC_017638.1|	226263	226288	+	AAGAACCTGAAACCGTGTACGTACAA	334
t0002655	gi|387619774|ref|NC_017638.1|	2706565	2706590	-	AAGAACCTGAAACCGTGTACGTACAA	334
t0002655	gi|387619774|ref|NC_017638.1|	3404161	3404186	-	AAGAACCTGAAACCGTGTACGTACAA	334
t0002662	gi|387619774|ref|NC_017638.1|	3191269	3191288	+	GCACCGTTGAACTGTTGACC	333
t0002663	gi|387619774|ref|NC_017638.1|	224469	224494	+	GCGTAGAGATCTGGAGGAATACCGGT	333
t0002663	gi|387619774|ref|NC_017638.1|	4146461	4146486	+	GCGTAGAGATCTGGAGGAATACCGGT	333
t0002663	gi|387619774|ref|NC_017638.1|	4015333	4015358	+	GCGTAGAGATCTGGAGGAATACCGGT	333
t0002663	gi|387619774|ref|NC_017638.1|	4187949	4187974	+	GCGTAGAGATCTGGAGGAATACCGGT	333
t0002663	gi|387619774|ref|NC_017638.1|	3921610	3921635	+	GCGTAGAGATCTGGAGGAATACCGGT	333
t0002663	gi|387619774|ref|NC_017638.1|	2708344	2708369	-	GCGTAGAGATCTGGAGGAATACCGGT	333
t0002663	gi|387619774|ref|NC_017638.1|	3405946	3405971	-	GCGTAGAGATCTGGAGGAATACCGGT	333
t0002666	gi|387619774|ref|NC_017638.1|	3961536	3961556	+	CGAATCCTGTCGGGCGCGCCA	333
t0002669	gi|387619774|ref|NC_017638.1|	367566	367587	-	GCAACGCGTCAGTGGGCTGATC	333
t0002673	gi|387619774|ref|NC_017638.1|	3922802	3922820	+	GTTGTGAGGTTAAGCGACT	333
t0002673	gi|387619774|ref|NC_017638.1|	4147739	4147757	+	GTTGTGAGGTTAAGCGACT	333
t0002673	gi|387619774|ref|NC_017638.1|	4189141	4189159	+	GTTGTGAGGTTAAGCGACT	333
t0002673	gi|387619774|ref|NC_017638.1|	4016617	4016635	+	GTTGTGAGGTTAAGCGACT	333
t0002673	gi|387619774|ref|NC_017638.1|	225753	225771	+	GTTGTGAGGTTAAGCGACT	333
t0002673	gi|387619774|ref|NC_017638.1|	2707082	2707100	-	GTTGTGAGGTTAAGCGACT	333
t0002673	gi|387619774|ref|NC_017638.1|	3404678	3404696	-	GTTGTGAGGTTAAGCGACT	333
t0002676	gi|387619774|ref|NC_017638.1|	226476	226496	+	CACTAACTGGAGGACCGAACC	332
t0002676	gi|387619774|ref|NC_017638.1|	4017340	4017360	+	CACTAACTGGAGGACCGAACC	332
t0002676	gi|387619774|ref|NC_017638.1|	3923525	3923545	+	CACTAACTGGAGGACCGAACC	332
t0002676	gi|387619774|ref|NC_017638.1|	4148462	4148482	+	CACTAACTGGAGGACCGAACC	332
t0002676	gi|387619774|ref|NC_017638.1|	4189864	4189884	+	CACTAACTGGAGGACCGAACC	332
t0002676	gi|387619774|ref|NC_017638.1|	2706357	2706377	-	CACTAACTGGAGGACCGAACC	332
t0002676	gi|387619774|ref|NC_017638.1|	3403953	3403973	-	CACTAACTGGAGGACCGAACC	332
t0002679	gi|387619774|ref|NC_017638.1|	4150247	4150272	+	GATGTCGGCTCATCACATCCTGGGGC	331
t0002679	gi|387619774|ref|NC_017638.1|	228261	228286	+	GATGTCGGCTCATCACATCCTGGGGC	331
t0002679	gi|387619774|ref|NC_017638.1|	4191649	4191674	+	GATGTCGGCTCATCACATCCTGGGGC	331
t0002679	gi|387619774|ref|NC_017638.1|	4019126	4019151	+	GATGTCGGCTCATCACATCCTGGGGC	331
t0002679	gi|387619774|ref|NC_017638.1|	2704567	2704592	-	GATGTCGGCTCATCACATCCTGGGGC	331
t0002679	gi|387619774|ref|NC_017638.1|	3402163	3402188	-	GATGTCGGCTCATCACATCCTGGGGC	331
t0002681	gi|387619774|ref|NC_017638.1|	3905497	3905514	-	ATATGTAGCAGAACACCT	331
t0002682	gi|387619774|ref|NC_017638.1|	224462	224486	+	GTGAAATGCGTAGAGATCTGGAGGA	331
t0002682	gi|387619774|ref|NC_017638.1|	4146454	4146478	+	GTGAAATGCGTAGAGATCTGGAGGA	331
[truncated: 33,010 more rows]
[truncated: 2 more columns]
